# Supplementary material for: Tyrosine Metabolism Pathway Is Downregulated in Dopaminergic Neurons with LRRK2 Overexpression in Drosophila
Source: Int J Mol Sci. 2023 Oct 25;24(21):15587. doi: 10.3390/ijms242115587 (PMC10650192; doi:10.3390/ijms242115587)
Supplement: Supplementary file 1 [file ijms-24-15587-s001.zip]

Archive with 1 entries (1 files):
- ijms-2650722-supplementary.xlsx
