# Supplementary material for: Tyrosine Metabolism Pathway Is Downregulated in Dopaminergic Neurons with LRRK2 Overexpression in Drosophila
Source: Int J Mol Sci. 2023 Oct 25;24(21):15587. doi: 10.3390/ijms242115587 (PMC10650192; doi:10.3390/ijms242115587)
Supplement: Supplementary file 1 [file ijms-24-15587-s001.zip › ijms-2650722-supplementary.xlsx]

## Sheet: SuppTable1
Supplementary Table S1. Transcript size and raw counts of non-zero transcripts.
					No LRRK2 control			LRRK2			LRRK2 G2019S
RefSeq	size(bp)	FBgn	CGID	Genename	Replicate 1	Replicate 2	Replicate 3	Replicate 1	Replicate 2	Replicate 3	Replicate 1	Replicate 2	Replicate 3
NM_001014453	4818	FBgn0053526	CG33526	PNUTS	323	450	247	188	311	299	212	67	233
NM_001014458	2777	FBgn0053543	CG33543	CG33543	1994	1719	1503	848	1712	1471	1454	1514	1993
NM_001014460	2585	FBgn0267378	CG7085	sau	4	3	5	4	2	1	1	3	6
NM_001014462	6976	FBgn0010263	CG3151	Rbp9	4668	4906	5449	3921	3333	5153	3149	5010	5604
NM_001014478	4951	FBgn0264895	CG44086	RapGAP1	1500	1213	1056	1119	902	1911	1542	784	1790
NM_001014484	2513	FBgn0028886	CG15279	CG15279	19	8	38	9	19	31	35	18	44
NM_001014491	2395	FBgn0003231	CG10360	ref(2)P	10	14	23	7	13	18	9	8	19
NM_001014501	897	FBgn0033170	CG11124	sPLA2	25	22	10	27	26	8	41	13	3
NM_001014504	4210	FBgn0050372	CG30372	Asap	32	51	68	22	66	9	23	51	30
NM_001014510	3409	FBgn0263120	CG8732	Acsl	14	6	3	24	4	5	1	1	18
NM_001014511	3852	FBgn0263120	CG8732	Acsl	52	49	63	57	60	94	78	218	101
NM_001014525	2446	FBgn0260964	CG33528	Vmat	578	778	556	540	484	481	445	478	448
NM_001014528	1073	FBgn0053506	CG33506	CG33506	530	670	493	428	199	514	493	436	378
NM_001014529	1690	FBgn0053505	CG33505	U3-55K	86	353	353	143	224	486	156	245	275
NM_001014539	3321	FBgn0260934	CG8201	par-1	2309	1608	1667	856	1615	1100	1444	1688	1753
NM_001014551	320	FBgn0066084	CG30425	RpL41	10593	12168	5749	10177	16021	5375	13307	13579	4399
NM_001014559	3834	FBgn0035538	CG18314	DopEcR	7	1	11	8	3	18	5	10	13
NM_001014560	4288	FBgn0035538	CG18314	DopEcR	791	363	1187	796	449	1746	702	785	1446
NM_001014566	1508	FBgn0053523	CG33523	CG33523	39	68	57	70	124	77	56	110	40
NM_001014567	1656	FBgn0053523	CG33523	CG33523	13	49	30	34	44	36	35	49	26
NM_001014573	1617	FBgn0001208	CG7399	Hn	54	121	98	128	129	134	142	270	125
NM_001014577	2335	FBgn0001168	CG6494	h	442	397	312	323	437	258	300	252	142
NM_001014588	862	FBgn0003741	CG16724	tra	129	176	93	156	195	83	134	230	52
NM_001014589	3071	FBgn0261872	CG33522	scaf6	130	135	68	85	176	118	101	313	207
NM_001014590	6239	FBgn0000567	CG32180	Eip74EF	2	230	130	76	37	1	145	351	54
NM_001014604	2825	FBgn0037234	CG9795	CG9795	251	285	238	123	216	89	227	226	227
NM_001014606	1241	FBgn0037313	CG1161	CG1161	335	186	95	93	199	257	166	369	105
NM_001014607	1260	FBgn0037317	CG14667	CG14667	541	1428	510	1024	991	559	1023	721	992
NM_001014611	1535	FBgn0037719	CG9424	bocks	33	76	33	69	63	51	21	35	24
NM_001014612	1506	FBgn0037747	CG8481	CG8481	189	278	185	94	281	235	99	291	243
NM_001014613	3868	FBgn0001235	CG17117	hth	417	458	693	492	339	945	920	696	1108
NM_001014616	2994	FBgn0053512	CG33512	dpr4	1127	1648	1951	1866	808	2470	1827	1435	2284
NM_001014628	2171	FBgn0250823	CG6963	gish	40	17	171	88	39	33	62	178	86
NM_001014644	3796	FBgn0038890	CG7956	CG7956	89	152	120	64	68	32	63	160	142
NM_001014649	3587	FBgn0011225	CG5695	jar	39	18	24	42	27	20	36	60	5
NM_001014669	6087	FBgn0263289	CG43398	scrib	338	199	42	87	227	24	57	225	180
NM_001014678	4312	FBgn0265998	CG42320	Doa	1836	1105	776	766	743	2029	899	1167	1389
NM_001014687	3857	FBgn0259214	CG42314	PMCA	488	240	344	261	307	922	317	323	813
NM_001014695	3804	FBgn0039938	CG11153	Sox102F	222	626	420	238	627	405	425	644	673
NM_001014696	3837	FBgn0264607	CG18069	CaMKII	2	2	2	3	3	2	3	8	5
NM_001014702	2870	FBgn0250819	CG33521	CG33521	732	377	281	430	323	331	232	545	331
NM_001014713	2602	FBgn0260400	CG4262	elav	126	31	80	47	53	199	28	25	89
NM_001014722	7441	FBgn0003053	CG12212	peb	277	171	216	252	353	176	181	171	131
NM_001014733	10902	FBgn0263111	CG43368	cac	496	269	189	215	330	464	382	791	368
NM_001014745	7170	FBgn0022710	CG9210	Ac13E	20	18	79	19	33	55	23	20	64
NM_001014747	5008	FBgn0004227	CG4211	nonA	1098	403	244	311	461	456	500	893	1230
NM_001014755	2085	FBgn0261573	CG42687	CoRest	10	7	7	11	20	7	22	13	10
NM_001015095	2961	FBgn0058263	CG40263	MFS17	738	605	762	693	447	1212	360	778	758
NM_001015121	2347	FBgn0003256	CG12559	rl	11	4	12	7	14	90	15	28	50
NM_001015151	1459	FBgn0024804	CG17023	Dbp80	31	25	1	7	34	35	5	37	29
NM_001015159	3726	FBgn0027341	CG12449	Gfat1	340	85	180	107	356	359	97	184	294
NM_001015175	2923	FBgn0058191	CG40191	CG40191	275	412	228	69	136	468	123	214	383
NM_001015224	863	FBgn0040020	CG17397	MED21	7	6	21	7	12	5	2	1	2
NM_001015241	2909	FBgn0003559	CG17170	su(f)	95	82	89	79	102	145	70	152	148
NM_001015254	1516	FBgn0039943	CG17168	CG17168	1029	1771	1221	1453	1294	1689	2570	1768	1474
NM_001015316	8028	FBgn0039959	CG17514	CG17514	5603	5330	9870	6825	5964	9008	6311	6323	9102
NM_001015319	1504	FBgn0020660	CG10837	eIF-4B	3	4	3	8	1	3	8	1	3
NM_001015349	1815	FBgn0046706	CG40080	Haspin	1310	1809	994	663	1107	1439	1377	861	1726
NM_001015352	3029	FBgn0263780	CG17684	CG17684	192	456	232	253	268	781	481	239	390
NM_001015360	3669	FBgn0039955	CG41099	CG41099	37	56	49	62	39	75	88	34	78
NM_001015386	697	FBgn0063368	CG40041	Gpb5	31	15	10	6	12	9	43	32	10
NM_001015387	893	FBgn0267976	CG40042	Tim23	2215	3981	1984	2405	2952	3305	3945	2497	2507
NM_001015402	364	FBgn0069923	CG41128	CG41128	2177	3519	1218	2099	2790	895	1604	2004	1108
NM_001015405	7395	FBgn0040001	CG17374	FASN3	64	241	285	154	556	265	270	417	556
NM_001015476	745	FBgn0058002	CG40002	ND-AGGG	50	62	87	45	62	24	89	36	60
NM_001031891	5964	FBgn0264270	CG43770	Sxl	1725	644	1040	1150	1511	1998	1177	1658	1187
NM_001031916	3363	FBgn0024251	CG1414	bbx	73	34	39	11	42	4	52	55	26
NM_001031920	641	FBgn0063923	CG1220	Kaz1-ORFB	33	17	13	2	21	17	6	24	10
NM_001031951	2704	FBgn0053696	CG33696	CNMaR	205	387	477	460	142	85	755	460	411
NM_001031967	14221	FBgn0261574	CG7749	kug	40	21	27	18	49	42	23	44	50
NM_001031986	3253	FBgn0261015	CG42599	Pif1A	38	71	47	107	56	265	124	1	95
NM_001031991	1778	FBgn0266410	CG45050	CG45050	53	69	21	40	48	21	7	18	14
NM_001032001	1459	FBgn0262717	CG43161	Skeletor	123	79	61	57	153	34	91	112	53
NM_001032006	1347	FBgn0037912	CG6782	sea	73	77	52	85	76	115	97	74	104
NM_001032010	1051	FBgn0037913	CG6783	fabp	144	185	195	97	82	120	35	234	124
NM_001032032	2181	FBgn0264491	CG10293	how	556	585	684	685	515	607	267	414	662
NM_001032044	769	FBgn0053635	CG33635	CG33635	403	393	380	637	442	378	313	1032	488
NM_001032077	1394	FBgn0052831	CG33695	CG33695	2	2	2	1	2	4	2	1	1
NM_001032096	1231	FBgn0000055	CG3481	Adh	529	539	508	566	475	353	551	715	624
NM_001032102	755	FBgn0053679	CG33679	CG33679	7	101	40	21	36	143	44	183	44
NM_001032217	2083	FBgn0022893	CG2207	Df31	24	77	119	80	156	35	57	123	35
NM_001032224	1329	FBgn0024293	CG1865	Spn43Ab	18840	15044	11034	17413	15651	15872	22614	17595	13636
NM_001032225	310	FBgn0053774	CG33774	CG33774	594	738	324	404	515	267	434	544	270
NM_001032229	2707	FBgn0283521	CG12052	lola	855	1103	476	733	912	747	589	431	695
NM_001032230	1322	FBgn0061356	CG18003	CG18003	2369	3243	1371	3934	4822	4206	5511	7033	3833
NM_001032236	3219	FBgn0033739	CG8529	Dyb	32	40	70	16	35	57	40	24	55
NM_001032246	942	FBgn0053155	CG33155	CG33155	72	64	64	46	62	141	54	119	114
NM_001032275	3795	FBgn0085426	CG34397	Rgk3	245	109	120	54	56	164	114	18	173
NM_001032399	8481	FBgn0031414	CG33955	eys	1183	797	1189	815	817	1397	973	493	1029
NM_001032401	3879	FBgn0086690	CG33957	Plp	41	21	20	34	22	27	31	14	46
NM_001032403	5841	FBgn0265140	CG7649	Meltrin	816	1248	994	588	1092	1150	587	419	1413
NM_001032405	4574	FBgn0001297	CG33956	kay	4042	5332	5187	4567	4942	6299	4817	4405	4399
NM_001032406	3194	FBgn0001297	CG33956	kay	265	514	276	443	597	453	238	387	480
NM_001032408	4248	FBgn0001297	CG33956	kay	297	275	318	348	373	271	212	456	341
NM_001038709	3795	FBgn0085432	CG34403	pan	721	718	846	767	474	1707	182	943	1003
NM_001038713	4135	FBgn0259216	CG42316	RhoGAP102A	24	108	78	99	41	112	40	160	56
NM_001038717	1493	FBgn0039924	CG17471	PIP4K	56	33	11	42	47	27	19	72	13
NM_001038723	3320	FBgn0027101	CG40478	Dyrk3	103	57	46	68	60	82	84	60	56
NM_001038725	4032	FBgn0027101	CG40478	Dyrk3	571	653	900	741	461	917	646	1086	966
NM_001038729	1544	FBgn0025637	CG16983	SkpA	30	13	139	78	47	143	49	157	39
NM_001038752	1293	FBgn0026749	CG1989	Yippee	28	103	86	24	73	116	92	84	48
NM_001038753	923	FBgn0030522	CG11103	CG11103	255	589	362	252	280	446	192	119	282
NM_001038756	3280	FBgn0260006	CG33968	drd	3724	3994	1398	2007	9544	1095	2732	1292	2853
NM_001038759	594	FBgn0054015	CG34015	CG34015	145	669	352	768	468	362	386	397	284
NM_001038772	2749	FBgn0031220	CG4822	CG4822	32	25	9	8	21	25	7	39	37
NM_001038778	2849	FBgn0031285	CG3662	CG3662	229	91	138	307	308	287	158	797	90
NM_001038780	2040	FBgn0261458	CG33979	capt	34	29	12	20	29	18	18	7	18
NM_001038781	3049	FBgn0261458	CG33979	capt	266	431	257	190	245	168	259	360	261
NM_001038795	5806	FBgn0031985	CG8683	mon2	327	353	190	175	247	327	286	311	247
NM_001038810	2625	FBgn0004363	CG6647	porin	29	29	12	70	29	47	29	68	43
NM_001038814	2147	FBgn0032515	CG6866	loqs	37	10	28	25	27	48	14	56	26
NM_001038816	466	FBgn0054003	CG34003	NimB3	128	240	78	124	202	167	169	100	75
NM_001038824	2583	FBgn0041789	CG31794	Pax	71	60	38	38	50	45	11	51	20
NM_001038842	1476	FBgn0032955	CG2201	CG2201	361	215	343	353	445	193	236	356	388
NM_001038843	2561	FBgn0032955	CG2201	CG2201	803	1014	1359	976	895	1771	1514	1582	949
NM_001038851	545	FBgn0054054	CG34054	CG34054	1494	1126	752	1566	1219	761	1447	1865	930
NM_001038856	6988	FBgn0263397	CG8585	Ih	24	14	17	15	19	54	2	52	84
NM_001038858	8900	FBgn0263397	CG8585	Ih	729	433	502	536	331	815	348	1043	860
NM_001038867	3283	FBgn0034286	CG33996	dpr13	58	51	63	70	59	54	68	102	77
NM_001038869	2676	FBgn0053958	CG33958	CG33958	125	50	50	63	154	45	74	31	13
NM_001038873	223	FBgn0067905	CG33990	IM14	5930	8209	3413	7087	6262	2233	7638	5627	3186
NM_001038879	2123	FBgn0020372	CG11303	TM4SF	188	173	222	62	304	495	178	239	265
NM_001038882	2762	FBgn0035021	CG4622	CG4622	35	24	25	6	22	7	9	7	4
NM_001038884	1349	FBgn0265193	CG44246	Atf-2	640	768	751	689	694	518	554	1240	505
NM_001038890	1303	FBgn0054056	CG34056	CG34056	1199	1698	1134	970	1956	1099	1242	1343	1168
NM_001038894	1026	FBgn0053965	CG33965	CG33965	206	158	104	25	22	49	19	136	118
NM_001038898	1202	FBgn0054025	CG34025	CG34025	190	155	27	75	83	43	8	142	45
NM_001038900	1253	FBgn0035524	CG11583	CG11583	963	1023	510	817	980	620	406	809	855
NM_001038902	2404	FBgn0053993	CG33993	CG33993	44	120	87	48	81	56	104	94	116
NM_001038913	1032	FBgn0036306	CG10973	CG10973	248	516	256	571	375	170	310	193	428
NM_001038921	2448	FBgn0013718	CG33991	nuf	74	68	75	52	46	33	67	4	59
NM_001038923	699	FBgn0054039	CG34039	CG34039	533	404	250	231	434	303	376	738	191
NM_001038929	860	FBgn0053985	CG33985	CG33985	1	1	11	3	1	2	2	2	1
NM_001038937	3361	FBgn0264908	CG44099	pHCl	167	163	199	141	167	62	39	522	305
NM_001038953	843	FBgn0001149	CG10045	GstD1	109	87	60	24	125	85	62	103	92
NM_001038962	425	FBgn0053977	CG33977	CG33977	1118	1229	554	835	886	294	789	701	362
NM_001038971	448	FBgn0262003	CG42821	CG42821	3355	5273	2336	1859	3241	1491	3429	2740	1744
NM_001038976	2370	FBgn0004644	CG4637	hh	11	132	149	216	141	47	53	184	60
NM_001038984	3250	FBgn0039544	CG12877	CG12877	1302	2094	1367	1518	1874	1339	1299	258	1507
NM_001042791	711	FBgn0266569	CG42259	CG42259	384	225	145	144	259	240	87	271	225
NM_001042794	5004	FBgn0003371	CG2621	sgg	2948	2732	3199	2496	3043	4239	3296	3292	3992
NM_001042798	4017	FBgn0261873	CG32717	sdt	109	103	26	11	99	7	38	20	38
NM_001042800	3378	FBgn0052699	CG32699	LPCAT	1453	1433	1653	2035	1375	1325	1360	1185	2380
NM_001042802	2228	FBgn0083940	CG34104	RhoU	3	3	12	3	18	2	1	1	2
NM_001042803	3468	FBgn0262735	CG1691	Imp	9	26	23	22	30	44	6	17	47
NM_001042814	4321	FBgn0003392	CG18102	shi	15	5	4	5	8	14	8	4	14
NM_001042838	9156	FBgn0259677	CG42346	CG42346	438	104	252	320	152	794	96	181	342
NM_001042848	1449	FBgn0069973	CG40485	CG40485	2379	2722	2092	1760	2251	2506	1820	1823	1539
NM_001042849	1192	FBgn0069973	CG40485	CG40485	47	70	191	133	131	246	88	133	112
NM_001042859	635	FBgn0039965	CG13865	CG13865	94	107	85	85	134	210	79	148	49
NM_001042869	668	FBgn0083961	CG34125	CG34125	691	1363	758	1133	1607	827	1400	937	694
NM_001042873	4340	FBgn0031681	CG31651	pgant5	26	73	81	53	30	28	58	82	48
NM_001042877	5196	FBgn0031885	CG13778	Mnn1	1947	1533	1603	1053	1240	2546	1152	1011	906
NM_001042879	535	FBgn0083968	CG34132	CG34132	477	805	529	680	857	356	884	1322	506
NM_001042882	485	FBgn0083970	CG34134	CG34134	294	445	245	341	459	446	538	485	323
NM_001042889	733	FBgn0010612	CG6105	ATPsynG	16	44	47	6	28	44	20	15	37
NM_001042892	5921	FBgn0259176	CG42281	bun	559	407	393	197	315	391	177	631	631
NM_001042894	7023	FBgn0259176	CG42281	bun	168	150	39	121	28	214	75	45	150
NM_001042895	5141	FBgn0028539	CG31731	CG31731	993	959	791	307	1302	1013	183	1426	1045
NM_001042897	3012	FBgn0086711	CG4482	mol	86	171	85	66	86	185	69	129	47
NM_001042906	706	FBgn0083972	CG34136	CG34136	610	730	612	1059	853	493	1388	878	550
NM_001042934	3157	FBgn0040011	CG17494	Slmap	15	13	27	26	11	26	20	1	8
NM_001042936	2590	FBgn0058006	CG40006	CG40006	893	443	439	393	489	635	914	616	630
NM_001042964	2403	FBgn0262115	CG17683	CG17683	117	228	143	144	172	106	183	111	70
NM_001042972	3382	FBgn0262117	CG17665	IntS3	1552	2112	1731	1645	2363	3473	2362	2105	1321
NM_001042977	1878	FBgn0046692	CG40293	Stlk	236	452	252	246	337	307	314	276	392
NM_001042979	2685	FBgn0260799	CG17484	p120ctn	4150	5666	4695	4713	4651	5694	4684	7005	5719
NM_001042981	1804	FBgn0032997	CG17486	CG17486	1402	1271	1252	1269	1222	1799	1323	1629	1469
NM_001042989	2210	FBgn0039994	CG17082	conu	196	210	81	148	209	119	114	241	86
NM_001042992	2091	FBgn0039994	CG17082	conu	4	8	2	2	5	2	1	7	10
NM_001042993	2276	FBgn0039994	CG17082	conu	1051	1202	1180	796	936	1464	778	984	1375
NM_001042997	4686	FBgn0261387	CG17528	CG17528	1337	1675	879	642	1669	710	1080	926	972
NM_001043074	1535	FBgn0033756	CG17760	CG17760	192	98	111	70	137	2	2	230	118
NM_001043081	2304	FBgn0015371	CG11798	chn	13	11	5	3	14	5	16	21	5
NM_001043083	4880	FBgn0265194	CG44240	Trpm	89	93	72	66	129	77	105	57	45
NM_001043087	327	FBgn0083983	CG34147	mRpL34	163	217	95	181	177	101	175	202	79
NM_001043095	2824	FBgn0034389	CG15078	Mctp	61	103	50	123	154	32	43	71	35
NM_001043097	3493	FBgn0015949	CG9854	hrg	87	63	22	39	29	29	14	84	40
NM_001043100	1899	FBgn0034605	CG15661	CG15661	64	60	23	63	66	30	50	97	44
NM_001043111	8271	FBgn0001316	CG17046	klar	340	194	142	139	343	154	156	414	120
NM_001043113	9316	FBgn0052311	CG33484	zormin	149	125	118	67	137	202	85	85	108
NM_001043129	5071	FBgn0262579	CG43119	Ect4	41	36	52	28	35	57	40	28	72
NM_001043132	1375	FBgn0035987	CG3689	CG3689	14	5	35	5	18	28	7	13	48
NM_001043140	902	FBgn0053260	CG33260	CG33260	70	84	39	16	107	79	81	43	124
NM_001043154	11975	FBgn0262737	CG7437	mub	529	629	730	380	491	1026	784	347	478
NM_001043166	1161	FBgn0058298	CG40298	CG40298	86	2	17	158	154	139	110	2	62
NM_001043170	2990	FBgn0058470	CG40470	CG40470	825	816	632	786	466	1166	542	629	507
NM_001043176	2233	FBgn0011288	CG40452	Snap25	205	355	176	292	292	259	312	331	296
NM_001043177	2233	FBgn0011288	CG40452	Snap25	13	34	26	25	21	18	57	6	14
NM_001043186	479	FBgn0044510	CG40049	mRpS5	450	580	360	582	709	612	304	352	454
NM_001043218	2805	FBgn0261641	CG42724	CG42724	109	63	1	6	8	18	64	52	2
NM_001043225	428	FBgn0083953	CG34117	CG34117	752	1105	518	829	995	412	1032	1044	426
NM_001043236	1060	FBgn0037798	CG12817	CG12817	730	469	539	190	296	301	497	576	202
NM_001043240	6818	FBgn0083950	CG34114	CG34114	965	1235	1014	1127	972	1839	847	1293	1568
NM_001043241	5541	FBgn0259227	CG42327	CG42327	3152	3279	3265	2089	2886	2190	2205	2967	2742
NM_001043243	6236	FBgn0265276	CG6930	l(3)neo38	1064	1107	1342	1024	1004	2120	1012	754	1471
NM_001043246	4824	FBgn0038295	CG4154	Gyc88E	68	154	229	54	138	136	102	5	411
NM_001043247	8416	FBgn0045035	CG6535	tefu	654	741	783	276	685	977	828	812	449
NM_001043249	1727	FBgn0038311	CG14864	CG14864	12	19	11	15	27	1	2	20	19
NM_001043251	6509	FBgn0026059	CG31045	Mhcl	787	887	224	635	1223	235	563	280	634
NM_001043255	662	FBgn0004087	CG14887	Dhfr	4	8	1	4	6	6	1	2	6
NM_001043256	5814	FBgn0260003	CG34157	Dys	269	64	180	96	167	216	95	403	364
NM_001043268	3444	FBgn0051201	CG31201	GluRIIE	210	168	295	101	236	317	377	143	243
NM_001043269	1098	FBgn0038829	CG17271	CG17271	501	667	441	455	526	362	570	504	301
NM_001043282	6764	FBgn0039064	CG4467	CG4467	260	154	234	124	156	96	155	193	417
NM_001043291	495	FBgn0083986	CG34150	CG34150	422	600	212	367	320	166	185	475	219
NM_001043301	2620	FBgn0015622	CG11958	Cnx99A	604	226	563	636	484	891	768	559	689
NM_001043313	2619	FBgn0083991	CG34155	CG34155	1542	1447	1110	1803	970	888	875	1701	1149
NM_001103381	1515	FBgn0053481	CG33481	dpr7	364	414	373	293	304	295	290	297	318
NM_001103388	812	FBgn0029522	CG13373	CG13373	67	71	54	44	94	30	70	47	57
NM_001103392	4995	FBgn0040397	CG3655	CG3655	2	41	29	14	9	15	11	7	59
NM_001103397	4247	FBgn0003079	CG2845	Raf	2	18	2	15	11	1	1	25	1
NM_001103400	2903	FBgn0003371	CG2621	sgg	27	89	37	27	92	93	3	96	222
NM_001103411	3388	FBgn0266000	CG44774	CG44774	7	1	1	2	6	3	2	6	8
NM_001103412	3377	FBgn0266000	CG44774	CG44774	14	10	12	11	5	18	2	17	20
NM_001103422	3189	FBgn0085446	CG34417	CG34417	48	80	52	60	88	71	59	101	69
NM_001103442	4232	FBgn0053181	CG33181	CG33181	826	670	429	738	605	316	591	604	392
NM_001103446	3919	FBgn0261549	CG42667	rdgA	518	177	365	801	402	1151	1210	1818	740
NM_001103447	4974	FBgn0261549	CG42667	rdgA	414	546	349	397	552	371	490	457	480
NM_001103478	10303	FBgn0264502	CG43901	CG43901	1416	1379	1333	1386	1917	1572	1060	1497	1201
NM_001103484	2190	FBgn0085377	CG34348	CG34348	823	895	748	457	464	819	598	479	1003
NM_001103485	6554	FBgn0001624	CG1725	dlg1	26	15	11	7	39	67	28	18	7
NM_001103489	1590	FBgn0085350	CG34321	inaF-C	35	27	45	42	17	124	73	71	25
NM_001103490	1274	FBgn0085351	CG34322	inaF-A	22	13	5	26	39	9	75	26	20
NM_001103497	6315	FBgn0265630	CG44436	sno	13	38	56	43	26	267	74	42	129
NM_001103499	2554	FBgn0283680	CG45017	IP3K2	3	34	10	12	45	17	22	11	29
NM_001103508	4583	FBgn0267033	CG45477	mamo	51	75	15	58	94	98	26	4	40
NM_001103511	7875	FBgn0002917	CG1517	na	141	82	81	69	55	95	62	84	71
NM_001103517	4420	FBgn0030687	CG17209	CG17209	482	419	453	336	388	130	73	699	588
NM_001103519	3288	FBgn0003345	CG8544	sd	18	12	20	25	30	4	21	15	25
NM_001103531	2475	FBgn0011742	CG9901	Arp2	607	834	708	433	544	518	393	937	516
NM_001103532	7981	FBgn0061200	CG4453	Nup153	155	57	131	79	180	218	97	96	141
NM_001103544	2221	FBgn0053542	CG33542	upd3	114	129	153	233	596	268	126	357	84
NM_001103549	497	FBgn0085357	CG34328	CG34328	41	107	21	35	33	150	1	100	24
NM_001103551	3192	FBgn0259231	CG42301	CCKLR-17D1	621	585	863	347	485	608	415	120	88
NM_001103553	2230	FBgn0030954	CG32540	CCKLR-17D3	1871	1255	716	680	1021	1181	421	1100	519
NM_001103562	609	FBgn0085360	CG34331	CG34331	830	1245	537	873	778	565	1390	992	621
NM_001103570	1607	FBgn0031145	CG1740	Ntf-2	600	911	832	438	697	823	688	625	839
NM_001103571	6200	FBgn0027279	CG14616	l(1)G0196	99	88	118	66	107	170	69	98	180
NM_001103573	2629	FBgn0031209	CG2657	Ir21a	65	6	2	47	39	26	23	3	13
NM_001103576	1455	FBgn0031245	CG3625	CG3625	59	29	24	32	47	13	66	62	26
NM_001103580	6721	FBgn0031374	CG7337	Wdr62	519	302	276	318	276	637	86	203	251
NM_001103587	720	FBgn0085203	CG34174	CG34174	232	199	155	205	165	182	214	87	94
NM_001103588	693	FBgn0031403	CG15387	CG15387	203	271	204	232	355	90	365	753	194
NM_001103593	1194	FBgn0031463	CG15400	G6P	164	165	142	240	107	609	163	451	188
NM_001103604	1072	FBgn0031535	CG12795	CG12795	870	910	533	424	668	654	454	745	617
NM_001103626	376	FBgn0085209	CG34180	CG34180	444	750	410	193	331	183	506	400	189
NM_001103640	1928	FBgn0031893	CG4495	CG4495	119	113	39	51	62	128	14	61	59
NM_001103646	7131	FBgn0085450	CG34421	Snoo	541	934	899	944	614	1344	841	624	1150
NM_001103656	3600	FBgn0004914	CG9310	Hnf4	255	410	299	417	290	498	593	185	259
NM_001103664	533	FBgn0085212	CG34183	CG34183	22	133	108	109	148	62	100	115	52
NM_001103665	393	FBgn0032153	CG4537	CG4537	142	148	68	136	145	50	140	224	96
NM_001103667	936	FBgn0085188	CG34159	CG34159	1832	2470	1832	1815	2033	2130	2113	2649	1515
NM_001103703	2671	FBgn0000636	CG5803	Fas3	427	981	684	717	1131	1263	977	940	971
NM_001103704	4084	FBgn0000636	CG5803	Fas3	918	1107	402	228	929	518	785	759	484
NM_001103719	3774	FBgn0261802	CG42748	CG42748	144	100	97	230	242	183	184	64	270
NM_001103723	321	FBgn0085229	CG34200	CG34200	566	1092	471	661	1036	306	624	539	303
NM_001103730	6397	FBgn0086655	CG9397	jing	681	287	452	295	325	629	294	285	411
NM_001103732	6597	FBgn0085421	CG34392	Epac	2440	1063	2135	1675	1702	1961	1351	1248	1853
NM_001103734	444	FBgn0085244	CG34215	CG34215	6212	8538	4630	9173	9961	4341	11155	9557	4961
NM_001103756	7950	FBgn0033246	CG11198	ACC	28	11	7	28	18	20	2	16	23
NM_001103757	7741	FBgn0033246	CG11198	ACC	68	2	69	70	20	84	114	28	42
NM_001103774	8201	FBgn0085436	CG34407	Not1	152	118	65	156	267	26	199	221	99
NM_001103780	3125	FBgn0261014	CG2331	TER94	216	198	87	57	262	89	58	125	127
NM_001103782	2102	FBgn0022382	CG15862	Pka-R2	38	221	95	104	180	129	54	98	271
NM_001103783	2387	FBgn0085249	CG34220	CG34220	63	155	228	116	32	128	64	8	102
NM_001103789	6920	FBgn0261698	CG42732	SLO2	18	58	26	58	31	35	23	176	50
NM_001103791	830	FBgn0033544	CG7220	CG7220	103	77	69	88	68	101	57	135	93
NM_001103799	485	FBgn0085256	CG34227	CG34227	5506	7123	2680	876	2008	830	2036	1949	925
NM_001103801	3810	FBgn0033639	CG9003	CG9003	151	67	71	84	185	85	167	156	147
NM_001103802	2368	FBgn0033639	CG9003	CG9003	56	13	13	16	22	8	20	18	16
NM_001103804	415	FBgn0085257	CG34228	CG34228	374	468	204	355	489	167	545	325	201
NM_001103805	3212	FBgn0033649	CG13194	pyr	1421	1599	787	610	1414	1143	608	983	1136
NM_001103806	474	FBgn0259832	CG34229	CG34229	490	453	169	401	360	212	346	321	223
NM_001103809	16988	FBgn0033661	CG13185	CG13185	682	572	1038	1235	1024	1439	1261	1311	1924
NM_001103810	1494	FBgn0085260	CG34231	CG34231	55	86	112	94	46	157	126	21	67
NM_001103819	616	FBgn0085263	CG34234	CG34234	4	4	8	4	11	23	7	25	14
NM_001103823	996	FBgn0033777	CG17574	CG17574	40	103	67	24	38	52	85	63	37
NM_001103826	384	FBgn0085468	CG34439	ND-MWFE	1258	1581	788	1119	1441	693	1280	1153	629
NM_001103849	353	FBgn0262954	CG34186	Rpb12	454	1525	593	674	1202	505	466	774	351
NM_001103854	1842	FBgn0263980	CG43729	CG43729	154	186	174	164	109	203	225	140	174
NM_001103862	2637	FBgn0022160	CG8256	Gpo-1	71	88	123	25	59	10	41	256	222
NM_001103863	9484	FBgn0264089	CG43758	sli	401	377	428	346	413	385	148	710	497
NM_001103867	939	FBgn0034128	CG4409	CG4409	1269	629	631	1031	712	618	384	1086	380
NM_001103882	5751	FBgn0085444	CG34415	mute	161	31	141	80	40	271	145	246	130
NM_001103885	6950	FBgn0050460	CG30460	CG30460	1057	1202	606	990	1431	819	1272	1121	764
NM_001103890	1184	FBgn0085224	CG34195	CG34195	233	333	139	369	278	418	286	224	101
NM_001103896	2584	FBgn0284257	CG30118	Ttd14	1741	1960	1609	1771	2071	2023	1873	2481	1550
NM_001103902	1237	FBgn0010551	CG15081	Phb2	153	221	209	240	402	160	280	257	140
NM_001103904	2823	FBgn0034418	CG15118	CG15118	228	173	366	375	133	280	317	282	302
NM_001103907	6053	FBgn0263391	CG43443	hts	240	109	200	136	130	73	163	281	150
NM_001103943	380	FBgn0085237	CG34208	CG34208	66	62	35	18	16	9	18	41	21
NM_001103945	3453	FBgn0034720	CG11206	Liprin-gamma	127	58	79	73	24	109	188	155	60
NM_001103947	5214	FBgn0003175	CG4444	px	97	56	31	45	70	134	6	61	111
NM_001103949	350	FBgn0085475	CG34446	CG34446	124	447	118	290	428	76	187	401	114
NM_001103950	527	FBgn0085474	CG34445	CG34445	170	394	183	346	542	175	339	187	218
NM_001103955	2534	FBgn0261564	CG42678	Reep1	441	522	118	110	304	177	134	167	381
NM_001103962	915	FBgn0085453	CG34424	CG34424	113	92	106	75	104	110	55	78	126
NM_001103965	5891	FBgn0264339	CG43795	CG43795	1244	597	682	282	647	467	1146	1127	876
NM_001103968	4745	FBgn0034897	CG11299	Sesn	176	155	56	189	120	186	8	151	171
NM_001103969	518	FBgn0085242	CG34213	CG34213	310	465	221	201	278	457	323	444	278
NM_001103987	603	FBgn0085483	CG34454	CG34454	130	212	213	168	244	106	198	273	178
NM_001103992	3032	FBgn0001316	CG17046	klar	69	71	61	58	119	145	60	104	92
NM_001104005	5503	FBgn0035253	CG7971	CG7971	1875	1451	1997	1276	1228	3123	1586	2054	2170
NM_001104007	2627	FBgn0035290	CG1887	dsb	6	16	46	9	1	47	10	10	27
NM_001104015	5231	FBgn0262593	CG43128	Shab	962	432	693	591	364	798	396	1098	996
NM_001104018	3277	FBgn0035397	CG11486	CG11486	19	20	18	21	44	19	24	18	14
NM_001104021	467	FBgn0085294	CG34265	CG34265	128	218	65	127	219	95	129	369	77
NM_001104023	3526	FBgn0263239	CG12029	dar1	3090	3696	392	626	3238	610	1270	475	1077
NM_001104026	7323	FBgn0004875	CG10847	enc	130	98	212	184	107	272	130	14	242
NM_001104030	710	FBgn0035521	CG1268	VhaM9.7-a	655	1140	827	1052	1072	1027	1158	1366	826
NM_001104032	764	FBgn0035541	CG15019	CG15019	12	11	12	17	7	3	20	7	12
NM_001104036	3080	FBgn0035558	CG11357	CG11357	45	60	55	74	45	1	125	39	78
NM_001104048	10278	FBgn0085447	CG34418	sif	5	6	21	52	5	103	23	65	52
NM_001104055	3034	FBgn0035690	CG10274	CG10274	741	1234	782	422	886	1073	675	550	805
NM_001104074	5191	FBgn0262579	CG43119	Ect4	339	301	151	119	400	95	186	245	214
NM_001104079	4539	FBgn0035879	CG7112	GAPcenA	370	363	257	376	347	283	370	248	295
NM_001104102	3508	FBgn0052062	CG32062	Rbfox1	112	91	34	60	87	68	33	58	67
NM_001104103	3413	FBgn0052062	CG32062	Rbfox1	49	45	8	55	103	49	110	51	20
NM_001104107	701	FBgn0052068	CG32068	Adi1	1723	2738	1100	1899	2151	1154	2510	2670	1095
NM_001104116	894	FBgn0040817	CG14132	CG14132	308	836	408	615	599	494	456	409	400
NM_001104117	3123	FBgn0036202	CG6024	CG6024	52	10	7	15	23	27	12	25	41
NM_001104119	4932	FBgn0036202	CG6024	CG6024	1171	1017	1276	949	872	1343	1171	1696	1346
NM_001104123	3174	FBgn0036287	CG10663	CG10663	48	121	80	63	110	63	34	39	42
NM_001104125	366	FBgn0085271	CG34242	CG34242	4	4	7	8	4	7	3	1	2
NM_001104140	817	FBgn0040805	CG12355	CG12355	12	44	29	34	43	20	12	14	22
NM_001104146	927	FBgn0263606	CG34246	Hsc20	777	748	379	279	352	228	399	286	422
NM_001104152	6246	FBgn0263131	CG43373	CG43373	195	63	318	154	241	719	48	289	366
NM_001104157	2158	FBgn0036680	CG9665	Cpr73D	464	399	228	274	132	294	177	151	224
NM_001104163	330	FBgn0085279	CG34250	CG34250	94	113	40	69	108	26	85	34	52
NM_001104166	484	FBgn0085282	CG34253	CG34253	194	390	239	235	289	335	296	333	241
NM_001104168	800	FBgn0036804	CG13379	Sgf11	168	235	197	171	121	96	408	136	203
NM_001104170	564	FBgn0085284	CG34255	Blos3	173	301	216	200	373	249	220	353	114
NM_001104171	2989	FBgn0052204	CG32204	CG32204	515	846	714	1032	224	741	599	1616	644
NM_001104172	762	FBgn0085285	CG34256	CG34256	31	146	71	481	228	361	238	218	318
NM_001104176	4097	FBgn0005564	CG9262	Shal	1565	1825	1538	1259	1016	2351	1531	1379	1690
NM_001104179	2171	FBgn0052425	CG32425	CG32425	125	284	362	499	256	357	644	261	454
NM_001104197	1493	FBgn0010348	CG8385	Arf79F	164	69	122	100	175	130	61	172	105
NM_001104200	1722	FBgn0259697	CG40050	nvd	45	24	22	74	80	68	75	93	43
NM_001104201	300	FBgn0085334	CG34305	CG34305	55	15	5	8	33	45	20	25	7
NM_001104202	1502	FBgn0037229	CG9766	CG9766	182	141	254	582	411	578	366	1027	807
NM_001104204	3649	FBgn0041605	CG32490	cpx	127	107	63	94	118	97	242	186	131
NM_001104211	7216	FBgn0085386	CG34357	CG34357	303	146	225	138	80	389	80	104	269
NM_001104215	15976	FBgn0265082	CG44193	Cdep	5173	3676	5801	2376	3478	5949	2759	3114	5876
NM_001104224	1683	FBgn0026077	CG10287	Gasp	501	472	305	247	327	28	255	370	420
NM_001104229	4222	FBgn0037487	CG14608	thw	1	111	315	35	1	453	81	3	3
NM_001104237	1879	FBgn0037548	CG7900	CG7900	1140	336	407	449	836	828	521	262	539
NM_001104239	455	FBgn0040531	CG11741	CG11741	94	61	81	83	89	84	66	61	106
NM_001104240	307	FBgn0085330	CG34301	CG34301	4	58	32	42	36	27	87	30	23
NM_001104255	2372	FBgn0012344	CG8348	Dh44	955	861	1106	664	638	1221	946	867	1051
NM_001104257	1659	FBgn0037737	CG8383	Pnn	402	817	361	742	205	686	215	433	201
NM_001104258	2214	FBgn0085438	CG34409	CG34409	218	401	393	693	489	856	426	1247	497
NM_001104261	1695	FBgn0037753	CG12947	CG12947	101	46	87	27	78	44	94	76	37
NM_001104270	1165	FBgn0037819	CG14688	CG14688	870	644	641	422	287	488	589	593	441
NM_001104272	1017	FBgn0037842	CG6567	CG6567	295	848	767	836	950	891	1128	462	853
NM_001104274	1671	FBgn0040256	CG6633	Ugt86Dd	1385	1701	1191	1153	1903	1334	1357	1000	1216
NM_001104275	1710	FBgn0261808	CG31299	cu	22	30	24	49	1	2	41	8	29
NM_001104278	1187	FBgn0037876	CG4820	CG4820	809	653	432	562	334	538	635	1085	423
NM_001104285	4040	FBgn0037979	CG3532	GCC185	1280	1073	1698	988	1723	1627	997	1540	1346
NM_001104306	7637	FBgn0085412	CG34383	CG34383	59	12	28	56	23	38	77	127	100
NM_001104314	857	FBgn0038199	CG14358	CCHa1	193	156	147	257	243	107	120	274	45
NM_001104316	9298	FBgn0086901	CG34389	cv-c	2802	1939	762	1294	1646	1474	475	817	1422
NM_001104321	663	FBgn0038238	CG14854	CG14854	658	1251	849	740	657	544	812	840	859
NM_001104322	4679	FBgn0020299	CG31317	stumps	70	121	10	71	108	133	4	65	56
NM_001104344	3094	FBgn0262742	CG6588	Fas1	83	56	46	62	30	101	38	143	93
NM_001104369	4034	FBgn0261984	CG4583	Ire1	1192	1753	1815	2420	2599	2090	1453	893	1444
NM_001104374	3569	FBgn0038787	CG4360	CG4360	3	10	19	12	3	1	8	11	10
NM_001104381	1685	FBgn0038842	CG5630	hdly	273	554	132	203	527	223	234	169	135
NM_001104393	2586	FBgn0013759	CG6703	CASK	10	18	3	21	16	13	13	35	32
NM_001104395	4438	FBgn0264490	CG18389	Eip93F	3595	3394	1628	2064	4452	2672	2398	4081	2674
NM_001104400	436	FBgn0085317	CG34288	CG34288	146	59	64	129	27	26	95	128	36
NM_001104402	2357	FBgn0085405	CG34376	CG34376	911	1242	1067	771	588	1170	934	974	946
NM_001104407	3708	FBgn0266409	CG45049	CG45049	142	138	175	158	133	240	342	188	194
NM_001104411	6695	FBgn0039026	CG7029	CG7029	206	96	107	90	41	165	119	100	121
NM_001104413	4382	FBgn0039054	CG13830	Cow	3122	3505	4420	3735	2728	3297	4563	4306	4640
NM_001104420	2903	FBgn0025574	CG5212	Pli	1401	2239	2024	1658	1384	2817	1529	1351	1622
NM_001104441	1496	FBgn0039273	CG9996	shams	151	357	589	582	407	842	591	171	502
NM_001104442	2680	FBgn0039277	CG13650	CG13650	1345	540	577	867	451	833	651	1299	946
NM_001104444	1621	FBgn0051103	CG31103	CG31103	1836	2334	1093	880	2294	1624	1354	1707	1349
NM_001104448	1463	FBgn0045761	CG10618	CHKov1	3870	4419	6711	4153	4016	6742	5169	2880	6885
NM_001104452	1934	FBgn0039358	CG5028	CG5028	917	1102	1089	897	979	1104	974	1084	1118
NM_001104454	1742	FBgn0039358	CG5028	CG5028	734	1111	873	1403	1542	1624	1949	1003	1831
NM_001104472	2118	FBgn0003495	CG6134	spz	10	27	11	18	35	7	7	15	5
NM_001104477	1615	FBgn0046247	CG5938	CG5938	54	34	24	1	9	58	15	43	14
NM_001104480	1591	FBgn0039563	CG4951	CG4951	143	114	172	99	160	218	71	53	99
NM_001104488	4604	FBgn0039600	CG1646	CG1646	17	154	77	183	48	424	18	378	502
NM_001104512	3192	FBgn0082582	CG1539	tmod	3	8	8	3	9	31	3	5	24
NM_001104519	6905	FBgn0085376	CG34347	CG34347	204	78	31	94	102	80	66	51	120
NM_001110544	4125	FBgn0267861	CG40196	Maf1	476	383	353	302	219	564	141	244	251
NM_001110546	479	FBgn0039993	CG17691	CG17691	22	44	68	57	73	56	27	52	30
NM_001110873	1443	FBgn0069969	CG40498	CG40498	184	223	161	96	158	165	151	349	367
NM_001110878	6472	FBgn0003256	CG12559	rl	109	124	50	21	110	99	79	99	150
NM_001110880	1412	FBgn0003256	CG12559	rl	117	136	162	55	113	30	149	279	55
NM_001110887	2971	FBgn0262123	CG41265	l(2)41Ab	60	52	16	24	67	12	53	17	40
NM_001110895	2052	FBgn0058263	CG40263	MFS17	105	68	70	51	70	159	44	26	96
NM_001110921	3937	FBgn0262124	CG42595	uex	308	230	181	247	307	458	413	235	231
NM_001110937	506	FBgn0260008	CG41623	UQCR-11	15	31	23	23	29	21	9	22	2
NM_001110956	1686	FBgn0063670	CG40228	CG40228	641	543	651	274	453	701	192	517	338
NM_001110982	3112	FBgn0010247	CG40411	Parp	1681	1942	2089	1975	2139	2275	1920	2000	2607
NM_001110989	1290	FBgn0086378	CG40410	Alg-2	1406	2915	1468	1387	1813	1122	2399	1980	1642
NM_001111011	2269	FBgn0039946	CG17172	ATbp	248	265	414	385	297	1183	175	641	537
NM_001144069	615	FBgn0259817	CG42398	SteXh:CG42398,/SteXh:CG42398,	4	5	5	1	6	3	3	5	1
NM_001144143	4316	FBgn0259745	CG42396	wech	39	42	23	20	33	37	15	31	13
NM_001144160	2969	FBgn0033494	CG33135	KCNQ	195	127	90	81	126	77	104	7	164
NM_001144167	3157	FBgn0033504	CG18408	CAP	306	222	286	142	347	150	127	623	282
NM_001144169	6531	FBgn0033504	CG18408	CAP	571	612	515	399	407	537	394	434	433
NM_001144174	5055	FBgn0260499	CG33472	qvr	89	76	131	108	31	159	57	111	214
NM_001144180	4655	FBgn0259221	CG42321	CG42321	163	164	177	176	177	258	166	211	170
NM_001144202	4146	FBgn0020236	CG8322	ATPCL	72	147	106	99	77	98	156	104	96
NM_001144209	640	FBgn0259738	CG42392	CG42392	1753	1102	1704	1646	1049	1992	2204	1084	2340
NM_001144211	4152	FBgn0034180	CG15609	Ehbp1	392	346	160	211	344	290	188	407	223
NM_001144215	1738	FBgn0050456	CG30456	CG30456	48	102	14	17	37	65	45	38	3
NM_001144220	433	FBgn0250868	CG42239	CG42239	1285	1236	701	1059	1462	581	1800	1160	653
NM_001144222	1603	FBgn0034266	CG4975	CG4975	21	10	35	26	47	50	40	35	41
NM_001144232	1622	FBgn0259682	CG42351	Jabba	17	13	18	13	4	4	9	9	34
NM_001144235	5170	FBgn0265356	CG15105	tn	41	98	42	46	64	136	87	74	25
NM_001144242	3536	FBgn0034420	CG10737	CG10737	151	95	150	159	136	201	130	153	190
NM_001144246	5613	FBgn0020440	CG10023	Fak	155	76	73	138	98	168	17	165	46
NM_001144250	5273	FBgn0261554	CG42672	CG42672	123	31	65	107	87	26	122	32	66
NM_001144255	2947	FBgn0034622	CG15666	CG15666	891	1167	398	838	1474	896	1058	1928	776
NM_001144274	5497	FBgn0034903	CG9850	CG9850	82	115	49	80	112	28	22	125	49
NM_001144280	5818	FBgn0035001	CG4527	Slik	948	745	875	808	487	1045	589	580	821
NM_001144288	2695	FBgn0035092	CG3441	Nplp1	376	405	418	313	303	380	287	308	310
NM_001144289	18528	FBgn0266557	CG3696	kis	8	28	35	6	50	83	37	69	21
NM_001144291	2625	FBgn0020304	CG3365	drongo	24	37	39	29	79	25	18	32	22
NM_001144301	6134	FBgn0041111	CG8817	lilli	6	10	3	2	8	39	21	5	15
NM_001144303	7438	FBgn0041111	CG8817	lilli	226	201	41	82	131	105	48	68	159
NM_001144306	8417	FBgn0283427	CG3523	FASN1	36	17	36	61	2	11	13	47	54
NM_001144309	3525	FBgn0014396	CG3234	tim	380	173	306	215	118	601	152	151	326
NM_001144327	3150	FBgn0259714	CG42368	DIP-epsilon	1600	1305	926	528	429	1390	357	587	488
NM_001144328	2237	FBgn0031813	CG9527	CG9527	10	10	13	8	20	5	16	5	8
NM_001144336	2915	FBgn0031969	CG7228	pes	128	168	93	116	115	69	178	108	102
NM_001144349	4846	FBgn0032475	CG16975	Sfmbt	12	35	41	13	33	20	26	5	23
NM_001144357	7102	FBgn0259735	CG42389	CG42389	166	261	380	374	381	681	447	408	750
NM_001144361	2664	FBgn0020503	CG5020	CLIP-190	1411	887	1046	846	747	1248	1100	1018	994
NM_001144368	1440	FBgn0032797	CG10186	Hasp	975	746	815	553	654	627	682	785	656
NM_001144435	5627	FBgn0035842	CG7504	CG7504	151	50	217	371	200	163	160	59	75
NM_001144441	1364	FBgn0035921	CG13305	CG13305	49	33	29	14	23	41	42	155	93
NM_001144452	4927	FBgn0016070	CG5263	smg	123	104	178	98	116	370	54	272	213
NM_001144461	890	FBgn0036173	CG7394	CG7394	18	5	1	5	8	2	6	4	6
NM_001144468	343	FBgn0085271	CG34242	CG34242	30	14	30	7	21	9	26	12	28
NM_001144469	2360	FBgn0036302	CG10632	sowah	83	69	86	55	92	71	92	80	142
NM_001144470	1964	FBgn0036302	CG10632	sowah	38	141	63	80	58	40	82	50	88
NM_001144472	1758	FBgn0036318	CG11009	Wbp2	31	30	22	19	47	20	8	13	15
NM_001144474	3938	FBgn0264006	CG43749	dysc	54	10	46	34	2	109	1	264	83
NM_001144476	5827	FBgn0267795	CG32138	Frl	1055	1122	1598	979	1613	1794	1067	1300	589
NM_001144483	4109	FBgn0259175	CG42280	ome	73	1	102	131	158	260	65	81	152
NM_001144489	1441	FBgn0260943	CG32169	Rbp6	42	91	52	19	19	72	40	1	99
NM_001144499	4597	FBgn0016797	CG9739	fz2	314	223	186	115	147	309	244	84	225
NM_001144507	3862	FBgn0036897	CG8786	CG8786	298	232	281	374	387	137	380	430	355
NM_001144528	599	FBgn0053170	CG33170	CG33170	16	42	25	41	61	78	45	10	25
NM_001144529	880	FBgn0039977	CG17454	CG17454	122	179	125	143	152	196	203	123	131
NM_001144539	4976	FBgn0027951	CG2244	MTA1-like	395	270	224	188	266	321	240	319	278
NM_001144557	3418	FBgn0267336	CG34360	Glut4EF	27	26	2	7	13	3	1	13	13
NM_001144558	4787	FBgn0267336	CG34360	Glut4EF	3534	2053	549	789	2013	902	1282	1688	1639
NM_001144561	3269	FBgn0040238	CG6264	Best1	115	45	93	69	117	31	117	36	70
NM_001144564	2298	FBgn0267376	CG6584	SelR	11	10	11	6	6	26	15	11	20
NM_001144588	10901	FBgn0250754	CG42232	CG42232	1172	1179	1356	1170	994	1546	710	1469	1194
NM_001144603	571	FBgn0264751	CG44009	Vti1b	20	49	34	27	46	45	19	8	30
NM_001144611	4295	FBgn0014135	CG4608	bnl	155	88	190	95	213	201	167	47	139
NM_001144621	10696	FBgn0283499	CG18402	InR	964	1147	506	1060	1369	1052	1065	1343	741
NM_001144631	3714	FBgn0051145	CG31145	CG31145	295	157	153	104	142	234	71	156	324
NM_001144636	2864	FBgn0259178	CG42283	5PtaseI	163	142	151	115	124	147	190	76	173
NM_001144637	2637	FBgn0259178	CG42283	5PtaseI	16	29	23	24	20	34	8	36	24
NM_001144639	2359	FBgn0250757	CG42235	CG42235	91	235	91	107	74	95	114	58	221
NM_001144678	4536	FBgn0029663	CG10804	CG10804	92	48	82	110	58	127	117	42	66
NM_001144681	7243	FBgn0283657	CG34412	Tlk	134	154	196	149	102	233	118	101	232
NM_001144690	2054	FBgn0029823	CG3011	CG3011	41	49	37	48	48	94	81	154	144
NM_001144693	5725	FBgn0259242	CG42340	CG42340	109	13	182	126	154	191	97	325	73
NM_001144701	578	FBgn0259098	CG42246	CG42246	386	665	235	173	486	160	230	328	173
NM_001144702	11062	FBgn0004198	CG11387	ct	24	18	13	10	7	7	7	20	21
NM_001144711	4191	FBgn0085437	CG34408	CG34408	7	8	2	4	3	2	2	7	2
NM_001144713	9921	FBgn0263072	CG43347	CG43347	1115	782	756	706	499	1000	523	1472	1747
NM_001144714	3440	FBgn0028421	CG11759	Kap3	8	10	4	2	3	6	1	12	16
NM_001144725	2997	FBgn0030581	CG14408	CG14408	221	180	97	61	83	306	177	152	128
NM_001144734	7927	FBgn0061200	CG4453	Nup153	6	5	9	20	12	8	4	13	16
NM_001144745	2163	FBgn0030850	CG8408	stas	240	350	214	252	463	353	216	1157	254
NM_001144748	3931	FBgn0261461	CG42274	RhoGAP18B	9	14	6	5	6	3	5	7	5
NM_001169157	4823	FBgn0040370	CG13375	CG13375	1192	1414	1515	1579	1006	674	624	1075	2440
NM_001169159	9406	FBgn0021764	CG5227	sdk	98	82	56	25	83	47	9	99	77
NM_001169161	22255	FBgn0259108	CG34387	futsch	4525	2374	2992	2635	2227	3844	2529	2517	2902
NM_001169173	5724	FBgn0004861	CG18412	ph-p	73	18	26	1	7	28	18	17	16
NM_001169174	3387	FBgn0023529	CG2918	CG2918	335	177	122	138	197	115	237	219	90
NM_001169175	2838	FBgn0264598	CG43947	PsGEF	18	18	16	47	21	56	22	26	29
NM_001169178	3182	FBgn0003371	CG2621	sgg	12	15	7	5	6	17	13	20	6
NM_001169179	2166	FBgn0003371	CG2621	sgg	121	37	30	114	84	114	80	57	127
NM_001169180	3280	FBgn0023215	CG13316	Mnt	271	169	235	252	299	296	298	314	423
NM_001169190	7910	FBgn0262738	CG3620	norpA	29	81	89	25	104	103	204	19	32
NM_001169192	4388	FBgn0000179	CG3578	bi	358	149	193	95	256	307	158	231	191
NM_001169203	5584	FBgn0052767	CG32767	CG32767	178	179	117	177	117	224	77	144	136
NM_001169205	4253	FBgn0259994	CG42492	CG42492	23	1	21	10	4	22	1	8	32
NM_001169207	3372	FBgn0029791	CG4096	CG4096	20	18	9	4	30	3	11	17	19
NM_001169211	3831	FBgn0029911	CG14435	CG14435	1168	814	800	794	1139	748	916	643	999
NM_001169216	2112	FBgn0264270	CG43770	Sxl	4	1	1	1	1	3	1	3	1
NM_001169234	7386	FBgn0264975	CG1634	Nrg	453	661	469	507	249	574	120	178	361
NM_001169239	7001	FBgn0025864	CG12737	Crag	396	685	571	541	431	751	317	931	674
NM_001169240	3916	FBgn0259734	CG42388	Nost	26	25	1	25	26	34	43	37	25
NM_001169249	2363	FBgn0001624	CG1725	dlg1	57	30	32	40	26	70	33	39	52
NM_001169253	4847	FBgn0052666	CG32666	Drak	478	376	239	240	541	597	316	501	386
NM_001169255	3113	FBgn0259918	CG42447	inaF-B	788	783	757	1708	599	1274	2140	1190	1366
NM_001169256	770	FBgn0030357	CG2471	Sclp	41	76	27	51	88	29	113	59	50
NM_001169268	1249	FBgn0030485	CG1998	CG1998	72	42	21	18	32	22	52	16	19
NM_001169274	5935	FBgn0030505	CG11172	NFAT	1266	1867	1626	1825	2315	2961	1773	2526	1741
NM_001169276	6009	FBgn0030505	CG11172	NFAT	953	1026	938	958	1361	1286	1053	847	1052
NM_001169277	5305	FBgn0003218	CG11111	rdgB	547	339	512	470	494	665	313	616	823
NM_001169284	7926	FBgn0015774	CG10521	NetB	577	209	561	281	301	592	352	259	714
NM_001169298	7442	FBgn0030706	CG8909	CG8909	308	157	239	173	263	404	268	149	197
NM_001169300	7852	FBgn0028397	CG9214	Tob	3534	2775	3215	2877	2901	5088	3393	2525	3475
NM_001169301	4596	FBgn0028397	CG9214	Tob	31	11	48	45	46	115	43	21	58
NM_001169306	5683	FBgn0001250	CG9623	if	183	76	132	58	105	257	82	114	180
NM_001169307	5818	FBgn0001250	CG9623	if	194	121	42	57	139	29	79	10	89
NM_001169308	5461	FBgn0030798	CG13003	CG13003	37	50	39	31	21	3	40	78	19
NM_001169309	7090	FBgn0263706	CG43658	CG43658	39	90	39	32	77	146	17	11	68
NM_001169325	5384	FBgn0020261	CG3291	pcm	11	10	8	1	5	7	11	13	8
NM_001169328	3096	FBgn0040089	CG14233	meso18E	67	42	14	28	15	20	80	37	98
NM_001169334	1598	FBgn0031099	CG17065	CG17065	11	21	14	14	11	27	15	32	9
NM_001169343	3823	FBgn0024807	CG17686	DIP1	98	169	100	137	181	140	210	363	161
NM_001169348	5777	FBgn0011747	CG1651	Ank	187	400	146	166	260	242	171	508	129
NM_001169359	2597	FBgn0039932	CG11093	fuss	20	17	38	12	22	53	4	27	109
NM_001169360	2371	FBgn0264607	CG18069	CaMKII	391	356	352	458	362	485	390	378	451
NM_001169364	3542	FBgn0052017	CG32017	CG32017	11	13	20	14	22	22	17	6	53
NM_001169366	1694	FBgn0031213	CG11372	galectin	301	418	271	316	344	382	255	481	383
NM_001169373	3398	FBgn0026438	CG3159	Eaat2	309	163	207	387	87	109	256	136	206
NM_001169382	2561	FBgn0000579	CG17654	Eno	246	295	211	142	108	180	149	292	151
NM_001169403	3034	FBgn0031637	CG2950	mxt	808	716	921	623	522	641	426	772	859
NM_001169404	2231	FBgn0053113	CG33113	Rtnl1	46	44	52	46	56	43	26	29	35
NM_001169410	1614	FBgn0031673	CG31650	CG31650	2	9	2	4	12	1	2	4	4
NM_001169414	2610	FBgn0261836	CG42768	Msp300	951	607	347	317	373	238	342	382	266
NM_001169420	4266	FBgn0031738	CG9171	CG9171	600	436	382	304	706	446	481	458	533
NM_001169434	3985	FBgn0031952	CG7134	cdc14	5	15	8	1	9	1	13	1	8
NM_001169451	2116	FBgn0032135	CG3881	GlcAT-S	20	76	26	12	7	125	29	52	45
NM_001169457	3114	FBgn0032156	CG13124	CG13124	11	11	2	6	19	20	18	14	3
NM_001169462	2617	FBgn0026379	CG5671	Pten	58	73	165	114	136	50	130	167	119
NM_001169474	3039	FBgn0261871	CG33507	dpr2	209	336	275	107	91	407	136	119	174
NM_001169493	3668	FBgn0259176	CG42281	bun	111	51	142	113	99	150	64	295	182
NM_001169494	2728	FBgn0259176	CG42281	bun	175	256	291	170	184	341	187	128	176
NM_001169497	3661	FBgn0264894	CG44085	CG44085	48	71	27	46	12	11	51	48	53
NM_001169515	4696	FBgn0028370	CG4192	kek3	192	116	171	240	176	211	92	210	160
NM_001169527	4306	FBgn0011274	CG6794	Dif	394	349	615	363	760	237	134	818	1100
NM_001169530	2504	FBgn0260632	CG6667	dl	69	95	22	32	57	20	64	48	29
NM_001169548	2907	FBgn0264443	CG43861	CG43861	11	26	1	12	37	3	9	11	25
NM_001169555	4658	FBgn0032901	CG9339	sky	121	136	136	113	108	176	141	56	149
NM_001169585	2626	FBgn0259978	CG8390	vlc	10	71	39	16	63	23	47	72	35
NM_001169590	8415	FBgn0000546	CG1765	EcR	364	859	348	567	398	912	300	284	726
NM_001169593	5459	FBgn0010482	CG9432	l(2)01289	32	11	4	16	9	1	16	24	15
NM_001169596	1195	FBgn0028988	CG9456	Spn42Dd	2116	1982	1024	1000	1385	900	1411	1143	860
NM_001169618	4244	FBgn0267792	CG8643	rgr	67	97	80	145	91	200	132	173	139
NM_001169621	4758	FBgn0011300	CG8224	babo	30	24	39	40	28	16	35	53	59
NM_001169629	1572	FBgn0260474	CG30002	CG30002	294	548	334	179	481	326	380	603	185
NM_001169631	1039	FBgn0040092	CG1652	lectin-46Cb	282	543	470	438	439	760	945	241	314
NM_001169633	2911	FBgn0033463	CG1513	CG1513	24	16	14	16	18	19	18	51	18
NM_001169643	2953	FBgn0033564	CG11919	Pex6	68	12	5	17	19	10	39	30	37
NM_001169647	5982	FBgn0033638	CG9005	CG9005	864	788	669	441	531	975	600	790	556
NM_001169648	758	FBgn0044020	CG8998	Roc2	17	30	36	57	38	1	57	3	2
NM_001169663	6631	FBgn0265623	CG3905	Su(z)2	14	14	12	5	16	11	14	2	12
NM_001169666	2225	FBgn0053182	CG33182	Kdm4B	4	23	10	12	7	41	3	74	46
NM_001169668	2667	FBgn0053182	CG33182	Kdm4B	409	253	399	308	332	418	479	585	436
NM_001169669	1201	FBgn0033807	CG12251	AQP	4	9	5	6	5	5	7	4	9
NM_001169675	1989	FBgn0033853	CG6145	CG6145	8	17	8	9	18	5	43	24	3
NM_001169682	2647	FBgn0264962	CG10228	Pcf11	783	856	640	575	1236	517	599	618	586
NM_001169683	819	FBgn0264962	CG10228	Pcf11	1364	911	980	691	1329	1169	593	1374	1072
NM_001169693	2112	FBgn0034051	CG8295	Mlf	51	52	49	42	46	145	42	31	89
NM_001169697	3032	FBgn0034145	CG5065	CG5065	59	62	142	177	100	313	153	82	144
NM_001169698	4577	FBgn0034145	CG5065	CG5065	243	273	347	169	220	495	208	86	315
NM_001169707	3910	FBgn0016059	CG6446	Sema1b	94	81	63	22	118	60	30	77	34
NM_001169709	566	FBgn0260763	CG42561	CG42561	156	265	249	125	277	40	159	402	106
NM_001169710	4027	FBgn0028494	CG6424	CG6424	54	71	50	266	155	125	103	106	88
NM_001169715	1073	FBgn0022238	CG5738	lolal	32	26	21	12	13	19	20	38	19
NM_001169718	10397	FBgn0010575	CG5580	sbb	86	35	31	32	39	23	28	18	37
NM_001169720	9824	FBgn0010575	CG5580	sbb	290	219	194	266	153	319	99	331	378
NM_001169740	4990	FBgn0260934	CG8201	par-1	1443	1033	415	817	1254	593	875	1175	826
NM_001169744	3155	FBgn0034501	CG13868	CG13868	79	44	77	78	131	229	30	109	94
NM_001169761	2404	FBgn0265191	CG44244	Glycogenin	10	8	2	15	15	49	23	56	12
NM_001169781	1652	FBgn0034725	CG6044	CG6044	33	43	44	31	29	53	62	46	29
NM_001169782	740	FBgn0034726	CG11301	Mes4	21	8	11	2	13	7	22	14	7
NM_001169783	3849	FBgn0034731	CG10384	CG10384	381	519	723	262	444	1139	562	526	684
NM_001169788	2146	FBgn0028371	CG30092	jbug	20	36	12	34	22	2	12	34	26
NM_001169803	5562	FBgn0266377	CG45019	Pde8	21	28	1	14	24	15	33	5	5
NM_001169820	733	FBgn0035020	CG13585	CG13585	51	56	36	57	61	34	47	71	29
NM_001169823	1531	FBgn0035023	CG13586	ITP	192	405	244	273	374	244	362	86	216
NM_001169824	3128	FBgn0020521	CG3541	pio	2953	2784	1662	1691	3011	1423	3269	2665	1610
NM_001169826	1571	FBgn0085442	CG34413	NKAIN	25	30	33	58	5	145	19	60	11
NM_001169831	3439	FBgn0035101	CG1212	p130CAS	24	34	25	18	54	28	89	58	52
NM_001169832	2020	FBgn0035103	CG7047	Vdup1	400	270	166	99	424	138	261	73	158
NM_001169843	1023	FBgn0260756	CG42554	CG42554	930	814	401	708	737	628	678	861	258
NM_001169844	4856	FBgn0028577	CG12085	hfp	180	91	117	63	64	89	60	22	222
NM_001169871	3344	FBgn0035497	CG14995	CG14995	53	2	9	8	9	29	26	9	6
NM_001169874	2679	FBgn0035505	CG15004	Teh2	3507	1852	3857	4578	2272	5730	5675	3684	5316
NM_001169876	858	FBgn0035528	CG15012	CG15012	2861	3691	2092	2091	2963	2125	2492	2780	1554
NM_001169881	1316	FBgn0053993	CG33993	CG33993	14	25	7	16	5	8	2	11	4
NM_001169887	3956	FBgn0260660	CG42543	Mp	22	52	13	38	130	50	28	93	37
NM_001169907	1043	FBgn0259916	CG42445	CG42445	15	9	2	4	3	6	13	10	7
NM_001169908	6099	FBgn0262508	CG43078	CG43078	138	30	209	273	154	135	190	116	380
NM_001169923	2023	FBgn0011206	CG4760	bol	185	94	112	42	123	275	148	79	254
NM_001169930	1598	FBgn0260431	CG42526	CG42526	77	68	161	122	84	134	141	144	67
NM_001169942	6023	FBgn0026160	CG7958	tna	1665	1634	605	845	1505	1477	1023	1137	1441
NM_001169950	2169	FBgn0036211	CG5946	CG5946	41	182	109	93	103	313	113	203	207
NM_001169958	1531	FBgn0036239	CG5684	Pop2	9	5	7	11	15	22	38	34	14
NM_001169986	1415	FBgn0261872	CG33522	scaf6	683	647	435	406	1120	368	821	1170	485
NM_001169993	654	FBgn0260027	CG42495	CG42495	461	687	242	388	326	366	317	142	401
NM_001170008	2251	FBgn0036927	CG7433	Gabat	2	19	29	172	110	80	90	135	125
NM_001170010	1230	FBgn0024814	CG6948	Clc	22	10	11	8	12	5	13	16	10
NM_001170011	1148	FBgn0036993	CG5910	CG5910	157	204	119	170	308	132	130	159	89
NM_001170012	1804	FBgn0052428	CG32428	CG32428	781	818	513	621	993	643	641	502	620
NM_001170016	4931	FBgn0026179	CG32434	siz	130	238	207	116	55	337	291	85	222
NM_001170018	4464	FBgn0037094	CG7611	CG7611	122	133	181	153	161	124	49	82	154
NM_001170025	4245	FBgn0052451	CG32451	SPoCk	235	147	92	135	198	58	34	101	45
NM_001170032	8078	FBgn0041605	CG32490	cpx	64	93	97	108	77	157	106	88	139
NM_001170034	3178	FBgn0087012	CG1056	5-HT2A	231	102	241	80	248	72	39	270	148
NM_001170036	2400	FBgn0037261	CG9775	CG9775	626	820	721	500	699	751	669	761	579
NM_001170048	1225	FBgn0027608	CG2082	CG2082	151	143	138	120	162	299	103	430	210
NM_001170070	1923	FBgn0037525	CG17816	CG17816	695	368	233	603	293	745	470	769	547
NM_001170079	1522	FBgn0037581	CG7352	CG7352	2	11	3	7	13	1	5	16	3
NM_001170089	2481	FBgn0037655	CG11984	CG11984	1	15	32	8	10	56	1	17	17
NM_001170090	2417	FBgn0037655	CG11984	CG11984	89	17	36	45	59	41	29	36	22
NM_001170091	2488	FBgn0037655	CG11984	CG11984	19	32	16	25	35	5	15	14	12
NM_001170096	2682	FBgn0037676	CG8861	CG8861	573	580	940	808	631	585	827	287	1030
NM_001170106	1770	FBgn0024330	CG9473	MED6	45	89	27	22	75	16	34	104	55
NM_001170129	4076	FBgn0000024	CG17907	Ace	7	8	9	13	2	6	2	4	18
NM_001170141	1088	FBgn0038294	CG6803	Mf	721	738	642	1044	777	1112	714	707	525
NM_001170145	2063	FBgn0260659	CG42542	CG42542	325	516	383	279	315	760	364	493	273
NM_001170151	6051	FBgn0262527	CG4699	nsl1	173	184	89	49	107	162	196	82	72
NM_001170153	6120	FBgn0262527	CG4699	nsl1	71	61	14	26	67	63	28	55	85
NM_001170164	2442	FBgn0038494	CG4135	beat-IIb	149	83	53	107	114	77	62	237	107
NM_001170177	3554	FBgn0004652	CG14307	fru	28	13	28	14	22	22	23	61	23
NM_001170179	2758	FBgn0038652	CG7720	CG7720	49	88	42	103	124	105	102	79	91
NM_001170180	2607	FBgn0038652	CG7720	CG7720	65	17	49	28	42	47	43	63	129
NM_001170182	3717	FBgn0038693	CG5237	unc79	325	202	198	394	126	497	276	337	194
NM_001170183	1650	FBgn0024963	CG7535	GluClalpha	11	3	23	16	2	21	10	12	21
NM_001170184	1770	FBgn0024963	CG7535	GluClalpha	63	63	158	72	32	105	162	47	163
NM_001170197	4782	FBgn0011672	CG3671	Mvl	102	8	42	29	153	19	42	2	165
NM_001170203	5029	FBgn0038880	CG10823	SIFaR	21	5	27	4	24	26	43	15	9
NM_001170204	4343	FBgn0038890	CG7956	CG7956	684	522	804	502	322	1393	528	818	542
NM_001170210	6544	FBgn0013759	CG6703	CASK	137	53	47	36	51	66	84	76	66
NM_001170219	1949	FBgn0038980	CG6919	Octbeta1R	51	5	49	50	73	50	18	88	95
NM_001170220	6505	FBgn0051158	CG31158	Efa6	84	50	47	67	49	44	37	31	60
NM_001170235	725	FBgn0053108	CG33108	CG33108	1	11	28	7	4	12	5	2	22
NM_001170239	2401	FBgn0053100	CG33100	4EHP	367	169	308	147	162	396	120	208	243
NM_001170241	8854	FBgn0003429	CG10693	slo	1125	717	647	493	930	1074	254	1421	704
NM_001170250	3270	FBgn0259152	CG11847	Clbn	11	12	9	2	10	11	3	6	4
NM_001170257	3310	FBgn0039329	CG10669	CG10669	141	73	50	36	58	94	51	49	56
NM_001170280	3799	FBgn0039560	CG5514	BOD1	11	8	5	10	7	16	46	15	9
NM_001170282	1701	FBgn0003890	CG4869	betaTub97EF	539	576	545	450	603	589	603	606	563
NM_001170285	4568	FBgn0085383	CG34354	CG34354	424	739	742	478	558	1021	905	1104	517
NM_001170286	6820	FBgn0261618	CG42551	larp	42	28	32	54	21	98	25	23	44
NM_001170287	3893	FBgn0039581	CG1866	Moca-cyp	113	80	47	66	71	49	19	151	61
NM_001170305	3000	FBgn0082582	CG1539	tmod	58	73	23	59	83	50	125	29	41
NM_001170309	2154	FBgn0086704	CG31006	stops	15	4	5	10	19	14	6	15	6
NM_001170320	3715	FBgn0011224	CG31000	heph	160	174	114	128	134	86	222	100	117
NM_001170322	7770	FBgn0011224	CG31000	heph	259	209	240	302	144	341	262	276	390
NM_001170362	1875	FBgn0039958	CG12567	CG12567	30	18	26	30	32	76	3	63	44
NM_001170367	993	FBgn0260995	CG42596	dpr21	2594	3253	2885	6648	5171	6190	7475	5517	6993
NM_001170371	541	FBgn0039959	CG17514	CG17514	324	170	153	211	224	204	62	64	339
NM_001170374	460	FBgn0085736	CG40472	CG40472	435	570	389	1048	576	231	517	712	404
NM_001170377	5290	FBgn0040022	CG40351	Set1	51	53	50	20	65	24	23	39	42
NM_001170384	1627	FBgn0058160	CG40160	CG40160	65	61	34	37	64	51	28	134	45
NM_001201591	4288	FBgn0003638	CG3019	su(w[a])	38	50	42	62	61	37	67	137	24
NM_001201595	5100	FBgn0025390	CG14796	Mur2B	389	477	289	236	290	416	514	176	418
NM_001201615	934	FBgn0040376	CG13759	CG13759	3	19	8	8	3	12	8	11	7
NM_001201630	5594	FBgn0030018	CG2272	slpr	57	111	86	85	133	62	93	42	71
NM_001201643	6200	FBgn0261931	CG42797	CG42797	541	231	348	236	619	268	350	228	345
NM_001201647	15729	FBgn0261617	CG15319	nej	263	138	193	219	199	301	106	206	135
NM_001201656	2452	FBgn0030479	CG1987	Rbp1-like	3480	1929	2004	1762	1902	3028	2017	3578	2666
NM_001201660	15683	FBgn0267033	CG45477	mamo	5046	3148	3708	3076	3975	5275	3221	4825	5431
NM_001201661	3407	FBgn0027601	CG9009	pdgy	105	177	122	74	110	168	73	57	156
NM_001201665	3683	FBgn0053180	CG33180	Ranbp16	4	3	4	5	7	13	3	5	4
NM_001201666	3950	FBgn0053180	CG33180	Ranbp16	17	61	55	58	84	4	27	90	70
NM_001201667	3755	FBgn0053180	CG33180	Ranbp16	70	63	57	54	88	136	52	92	135
NM_001201703	12006	FBgn0264255	CG9907	para	1487	640	550	756	815	1110	679	1369	1217
NM_001201735	2022	FBgn0030872	CG6492	Ucp4A	194	240	228	147	126	235	182	113	214
NM_001201743	5483	FBgn0031030	CG14217	Tao	906	640	573	446	586	1032	639	764	693
NM_001201762	705	FBgn0261608	CG5827	RpL37A	18	43	41	25	15	20	41	42	55
NM_001201764	30030	FBgn0261836	CG42768	Msp300	377	270	386	470	347	652	220	467	600
NM_001201766	43121	FBgn0261836	CG42768	Msp300	1	5	18	5	11	10	2	3	20
NM_001201804	3954	FBgn0003209	CG12437	raw	28	33	36	19	21	65	11	20	54
NM_001201808	7295	FBgn0085427	CG34398	CG34398	612	440	298	343	466	531	523	547	262
NM_001201816	2931	FBgn0052982	CG32982	CG32982	61	55	19	26	52	19	37	35	34
NM_001201818	8125	FBgn0041092	CG13109	tai	34	44	16	15	28	17	21	35	28
NM_001201842	4127	FBgn0024320	CG5722	Npc1a	30	2	4	4	5	1	34	8	7
NM_001201851	776	FBgn0262601	CG5352	SmB	474	1057	398	635	1028	536	510	803	501
NM_001201857	3816	FBgn0051721	CG31721	Trim9	157	365	263	214	268	157	136	308	301
NM_001201862	2237	FBgn0032382	CG14935	Mal-B2	320	231	184	197	217	177	201	317	437
NM_001201863	422	FBgn0261805	CG42751	CG42751	151	156	102	209	340	256	238	378	538
NM_001201867	1334	FBgn0032515	CG6866	loqs	50	64	75	49	50	137	28	101	67
NM_001201869	6640	FBgn0263354	CG42784	CG42784	512	164	716	406	202	912	157	189	537
NM_001201872	983	FBgn0261628	CG42711	CG42711	180	131	126	75	279	170	315	286	26
NM_001201893	1929	FBgn0062978	CG31808	CG31808	4937	7821	5012	4369	4947	5249	6938	5031	6020
NM_001201925	394	FBgn0263773	CG43690	fok	116	185	87	107	207	65	233	178	53
NM_001201926	1903	FBgn0263773	CG43690	fok	2688	2284	2160	2233	2491	2601	2326	2115	2165
NM_001201928	1403	FBgn0032889	CG9331	CG9331	41	71	43	50	39	37	13	62	20
NM_001201944	3094	FBgn0033196	CG1358	CG1358	716	567	611	635	424	937	615	465	588
NM_001201966	4970	FBgn0020621	CG2049	Pkn	30	13	71	42	25	106	33	30	91
NM_001201975	5061	FBgn0053144	CG33144	CG33144	1335	687	786	593	692	960	789	575	776
NM_001201978	901	FBgn0259238	CG42336	CG42336	26	26	53	31	31	55	39	57	24
NM_001201990	4930	FBgn0259221	CG42321	CG42321	52	67	67	70	26	72	127	118	141
NM_001201991	640	FBgn0261990	CG42808	CG42808	1866	3627	1819	1950	2677	1181	2546	2022	1532
NM_001201993	803	FBgn0261975	CG42806	CG42806	1221	1468	1319	1252	1432	1038	1918	1829	1016
NM_001201995	5354	FBgn0033889	CG6701	CG6701	243	136	138	148	120	69	110	146	137
NM_001201997	877	FBgn0033906	CG8331	CG8331	154	187	115	159	116	117	110	93	156
NM_001202003	4522	FBgn0027596	CG10249	Kank	74	73	96	67	52	67	48	88	45
NM_001202004	5340	FBgn0027596	CG10249	Kank	1273	1257	516	1341	2198	922	1268	873	948
NM_001202005	1942	FBgn0027596	CG10249	Kank	43	63	37	58	52	49	63	52	39
NM_001202013	843	FBgn0050082	CG30082	CG30082	278	81	114	5	23	10	1	102	33
NM_001202028	456	FBgn0265177	CG44242	CG44242	7	7	1	10	16	2	16	4	5
NM_001202031	3994	FBgn0261612	CG42701	CngA	87	92	64	48	47	44	76	124	49
NM_001202039	945	FBgn0262102	CG42855	CG42855	76	75	111	81	47	97	57	42	144
NM_001202040	6469	FBgn0262103	CG42856	Sik3	36	44	56	75	57	62	105	48	60
NM_001202054	438	FBgn0262141	CG42867	CG42867	228	253	175	71	231	177	177	267	120
NM_001202057	2185	FBgn0050271	CG30271	CG30271	53	68	14	65	78	16	27	25	25
NM_001202082	6456	FBgn0265434	CG15792	zip	82	63	57	82	70	97	117	225	158
NM_001202085	564	FBgn0262035	CG42846	CG42846	673	573	604	581	650	553	1055	1267	496
NM_001202094	2872	FBgn0004636	CG1956	Rap1	85	99	57	46	81	12	84	56	59
NM_001202101	7307	FBgn0266696	CG45186	CG45186	8	11	19	6	4	2	2	1	4
NM_001202112	13018	FBgn0004167	CG12008	kst	14	13	1	2	11	3	3	18	2
NM_001202117	880	FBgn0004910	CG15855	Eip63F-1	18	19	8	16	9	16	30	11	9
NM_001202118	2777	FBgn0004910	CG15855	Eip63F-1	142	230	132	360	244	184	280	72	166
NM_001202126	1272	FBgn0035772	CG8582	Sh3beta	40	81	14	46	34	20	34	32	48
NM_001202128	2338	FBgn0035772	CG8582	Sh3beta	303	277	35	132	252	183	162	309	254
NM_001202129	2065	FBgn0082598	CG8580	akirin	257	184	115	61	112	160	134	92	273
NM_001202141	42128	FBgn0261788	CG42734	Ank2	18	10	59	3	4	59	6	8	25
NM_001202145	2035	FBgn0263199	CG5288	Galk	194	138	194	84	167	250	115	193	96
NM_001202149	3582	FBgn0261555	CG42673	CG42673	686	1373	435	278	2240	295	668	245	735
NM_001202166	10856	FBgn0264001	CG43744	bru3	2863	3443	3896	2425	2377	4705	3758	3490	3960
NM_001202188	434	FBgn0036585	CG13071	CG13071	112	68	16	36	36	45	69	20	52
NM_001202195	746	FBgn0036728	CG7580	UQCR-Q	1	2	15	10	2	1	1	2	16
NM_001202203	3645	FBgn0036896	CG8789	wnd	96	149	192	118	172	295	295	176	166
NM_001202212	872	FBgn0261832	CG42764	CG42764	14	45	15	27	43	33	47	86	31
NM_001202213	1238	FBgn0052428	CG32428	CG32428	322	388	192	275	363	219	147	136	166
NM_001202224	4185	FBgn0037109	CG7162	MED1	140	65	27	72	185	77	25	186	79
NM_001202228	516	FBgn0052448	CG32448	CG32448	78	38	33	44	37	30	50	86	51
NM_001202235	2006	FBgn0003882	CG10520	tub	3680	4948	3076	2565	3767	3610	3467	3286	3458
NM_001202252	1834	FBgn0261561	CG42675	CG42675	92	137	111	97	134	43	30	91	89
NM_001202263	255	FBgn0261508	CG42656	CG42656	71	30	1205	297	3906	87	48	7	86
NM_001202265	2686	FBgn0037625	CG11768	CG11768	78	52	11	24	30	25	53	32	33
NM_001202271	3964	FBgn0261552	CG42670	ps	61	87	110	94	68	209	87	76	106
NM_001202284	2321	FBgn0001296	CG12286	kar	35	99	36	29	28	185	31	329	112
NM_001202286	1314	FBgn0086371	CG9829	poly	19	36	32	56	69	4	53	5	36
NM_001202314	578	FBgn0262004	CG42822	CG42822	93	287	290	124	197	327	86	235	293
NM_001202321	4342	FBgn0261550	CG42668	CG42668	7	12	38	34	21	1	34	20	35
NM_001202322	4477	FBgn0261550	CG42668	CG42668	1845	1380	1507	1399	1952	1670	1791	1735	1833
NM_001202345	4539	FBgn0053100	CG33100	4EHP	2406	1572	2316	1518	1485	2649	1500	2507	2905
NM_001202364	2975	FBgn0001139	CG8384	gro	230	154	231	128	152	225	239	170	320
NM_001202380	5793	FBgn0004369	CG11516	Ptp99A	414	577	347	481	381	501	473	525	418
NM_001258471	7050	FBgn0025740	CG17245	PlexB	5	3	8	2	4	18	2	8	26
NM_001258475	1349	FBgn0017545	CG2168	RpS3A	201	240	205	191	111	201	187	241	75
NM_001258476	4954	FBgn0085432	CG34403	pan	93	57	100	95	33	221	37	129	250
NM_001258477	8472	FBgn0085432	CG34403	pan	4617	3017	4130	3881	3799	5558	3095	5392	7290
NM_001258479	1095	FBgn0039889	CG2219	Arl4	51	55	35	22	48	12	36	49	35
NM_001258481	5980	FBgn0051998	CG31998	CG31998	2852	1294	2026	1392	1181	1486	794	1882	1315
NM_001258483	1357	FBgn0024811	CG1587	Crk	82	83	52	25	19	207	10	78	24
NM_001258487	4907	FBgn0259216	CG42316	RhoGAP102A	340	229	232	186	121	175	167	223	346
NM_001258488	2596	FBgn0039900	CG2381	Syt7	15	30	14	19	10	3	43	30	22
NM_001258491	5372	FBgn0039904	CG1710	Hcf	46	43	19	34	33	26	19	26	47
NM_001258492	5533	FBgn0262636	CG2052	dati	348	421	541	168	232	604	219	639	534
NM_001258493	3163	FBgn0262636	CG2052	dati	37	50	34	39	42	65	27	57	56
NM_001258497	12808	FBgn0025726	CG2999	unc-13	216	88	239	135	164	374	52	292	280
NM_001258499	10243	FBgn0025741	CG11081	PlexA	2220	2725	2759	1949	2543	3024	1173	1610	3092
NM_001258507	3226	FBgn0263112	CG43369	Mitf	57	58	36	81	72	18	100	55	32
NM_001258518	10506	FBgn0260400	CG4262	elav	3599	3661	4550	4512	2676	8185	3416	3496	6744
NM_001258532	20736	FBgn0259108	CG34387	futsch	1883	1379	1700	2302	1663	2393	1707	2365	1646
NM_001258538	4741	FBgn0023531	CG32809	CG32809	6	4	3	1	1	4	4	3	6
NM_001258539	3151	FBgn0029587	CG14797	CG14797	14	32	19	8	4	28	16	25	14
NM_001258556	9407	FBgn0261954	CG4399	east	898	288	987	615	529	874	1276	764	779
NM_001258566	12866	FBgn0284408	CG33950	trol	214	164	77	80	134	101	87	164	80
NM_001258574	1973	FBgn0040066	CG17437	wds	80	108	128	159	137	118	111	263	163
NM_001258575	1798	FBgn0040334	CG10742	Tsp3A	1	190	154	69	135	68	46	8	60
NM_001258577	4055	FBgn0028369	CG3653	kirre	4	23	9	7	5	4	13	10	25
NM_001258579	5977	FBgn0028369	CG3653	kirre	528	225	370	218	233	456	563	79	254
NM_001258587	1502	FBgn0026084	CG4944	cib	108	116	21	32	197	90	52	73	33
NM_001258600	3890	FBgn0029708	CG3556	CG3556	1030	982	1122	537	996	1242	781	884	850
NM_001258604	1248	FBgn0004687	CG3201	Mlc-c	144	101	49	68	79	62	1	10	34
NM_001258618	6600	FBgn0262730	CG14446	dtn	7	46	41	33	30	34	25	64	39
NM_001258621	6272	FBgn0029881	CG3973	pigs	253	216	240	230	122	265	260	104	275
NM_001258622	1575	FBgn0062413	CG3977	Ctr1A	50	28	30	16	57	37	21	84	31
NM_001258625	6374	FBgn0029903	CG4532	pod1	44	36	40	57	33	25	18	36	40
NM_001258628	2158	FBgn0004646	CG3039	ogre	619	1108	769	708	930	540	904	427	562
NM_001258639	1406	FBgn0029959	CG12156	Rab39	380	531	273	383	352	207	363	438	276
NM_001258644	3794	FBgn0029974	CG10946	dpr14	916	946	811	1187	976	1565	1627	1060	1436
NM_001258650	2632	FBgn0262976	CG32711	lawc	1128	1368	649	814	1576	995	1428	1233	911
NM_001258651	1870	FBgn0262976	CG32711	lawc	121	200	114	49	175	109	143	128	136
NM_001258652	5403	FBgn0264975	CG1634	Nrg	32	66	17	29	42	57	79	105	29
NM_001258657	1493	FBgn0030082	CG7041	HP1b	71	126	73	129	61	109	113	46	89
NM_001258663	6951	FBgn0085478	CG34449	CG34449	1	33	29	5	31	39	9	3	55
NM_001258664	2007	FBgn0052698	CG32698	CG32698	84	88	65	68	16	26	71	75	26
NM_001258674	3082	FBgn0030174	CG15312	CG15312	175	122	124	111	108	210	134	78	241
NM_001258679	4309	FBgn0052685	CG32685	ZAP3	45	119	143	104	182	195	136	64	150
NM_001258680	4046	FBgn0263220	CG43388	Hk	20	16	22	15	13	46	18	15	33
NM_001258681	3788	FBgn0263220	CG43388	Hk	942	387	489	674	562	695	919	1347	744
NM_001258689	863	FBgn0030271	CG15202	CG15202	299	410	78	92	199	168	121	149	109
NM_001258699	2376	FBgn0000259	CG15224	CkIIbeta	51	36	6	22	41	10	37	11	11
NM_001258702	6807	FBgn0266019	CG43154	rudhira	2528	2476	3385	2110	3216	4030	2234	2294	2729
NM_001258703	9133	FBgn0266019	CG43154	rudhira	487	811	678	334	596	685	659	688	482
NM_001258707	8705	FBgn0263111	CG43368	cac	179	15	82	87	58	99	21	201	151
NM_001258713	11053	FBgn0267001	CG42338	Ten-a	94	36	45	41	47	59	81	62	50
NM_001258717	8154	FBgn0086675	CG4396	fne	549	533	806	929	777	1194	733	1166	1087
NM_001258724	1629	FBgn0004169	CG7107	up	85	98	39	130	96	34	70	87	34
NM_001258730	4679	FBgn0052626	CG32626	AMPdeam	409	224	236	179	168	195	1	245	225
NM_001258732	8765	FBgn0267033	CG45477	mamo	15	14	24	16	13	18	4	8	15
NM_001258734	2003	FBgn0000173	CG18319	ben	9	23	7	23	21	6	18	14	19
NM_001258750	4600	FBgn0004924	CG6146	Top1	455	234	169	238	314	74	263	445	173
NM_001258752	3272	FBgn0026428	CG6170	HDAC6	217	135	115	88	111	75	240	248	182
NM_001258755	4343	FBgn0000028	CG9151	acj6	219	129	134	148	132	404	3	315	73
NM_001258765	991	FBgn0030669	CG9240	CG9240	7	13	7	1	10	13	2	9	8
NM_001258766	2073	FBgn0030695	CG8995	PGRP-LE	103	4	58	17	16	28	38	375	62
NM_001258774	2319	FBgn0045073	CG9126	Stim	10	30	10	26	29	29	31	7	54
NM_001258776	6718	FBgn0259110	CG42252	mmd	73	41	27	67	51	17	46	97	21
NM_001258786	5390	FBgn0011826	CG9842	Pp2B-14D	686	790	562	502	434	748	520	539	1044
NM_001258788	7965	FBgn0267912	CG9819	CanA-14F	1464	1526	1096	713	1321	1457	671	1053	936
NM_001258793	5496	FBgn0024941	CG9108	RSG7	3318	2224	2045	2224	2500	2649	2607	1442	2157
NM_001258796	4773	FBgn0030812	CG8949	wcy	274	322	298	314	300	271	115	186	323
NM_001258797	2221	FBgn0003380	CG12348	Sh	221	211	76	172	19	238	1	98	340
NM_001258800	1134	FBgn0021765	CG7113	scu	225	182	266	201	234	312	128	284	296
NM_001258807	4416	FBgn0017418	CG5659	ari-1	1300	1365	1838	1144	1440	1284	1457	1268	1397
NM_001258810	6236	FBgn0030913	CG6123	CG6123	979	677	989	686	399	746	734	523	648
NM_001258811	2015	FBgn0265784	CG6103	CrebB	215	184	95	113	143	101	50	20	254
NM_001258817	6284	FBgn0031016	CG12199	kek5	999	1020	1005	466	978	1048	758	858	1022
NM_001258821	3061	FBgn0027621	CG3400	Pfrx	5	2	14	7	11	8	8	16	15
NM_001258823	3383	FBgn0027621	CG3400	Pfrx	79	9	67	39	31	31	14	38	35
NM_001258830	1817	FBgn0031036	CG14220	CG14220	249	170	217	138	182	110	265	62	275
NM_001258836	1881	FBgn0031060	CG14231	CG14231	63	81	45	81	83	134	21	65	112
NM_001258838	678	FBgn0031066	CG14235	COX6B	28	24	28	18	36	77	43	25	19
NM_001258840	8011	FBgn0259789	CG12701	zld	165	107	383	339	376	233	192	294	160
NM_001258845	5631	FBgn0052529	CG32529	Hers	123	67	66	35	67	120	40	132	108
NM_001258847	4528	FBgn0031081	CG9565	Nep3	716	944	850	301	740	556	582	1110	610
NM_001258858	9299	FBgn0085387	CG34358	shakB	5	6	1	5	1	1	2	10	7
NM_001258859	14683	FBgn0085387	CG34358	shakB	62	20	34	47	42	57	40	75	85
NM_001258875	5528	FBgn0002121	CG2671	l(2)gl	18	11	46	11	16	57	6	7	38
NM_001258885	961	FBgn0005278	CG2674	Sam-S	393	401	272	224	358	457	166	553	427
NM_001258889	18006	FBgn0266557	CG3696	kis	28	17	26	17	32	59	26	13	53
NM_001258892	7557	FBgn0031239	CG17075	CG17075	143	141	350	267	136	415	308	285	307
NM_001258894	1938	FBgn0015924	CG4280	crq	74	48	40	1	38	73	53	34	60
NM_001258901	3956	FBgn0031319	CG4896	CG4896	30	15	1	17	19	14	35	25	25
NM_001258910	12385	FBgn0086758	CG31666	chinmo	1774	2266	2205	2905	1460	4056	2713	1598	4246
NM_001258919	5660	FBgn0031424	CG9887	VGlut	261	101	149	234	127	161	220	109	159
NM_001258923	2733	FBgn0014906	CG3488	Hydr2	1	1	3	2	1	3	2	3	2
NM_001258929	532	FBgn0262721	CG43165	CG43165	539	557	664	435	355	407	273	604	544
NM_001258934	3435	FBgn0004893	CG10021	bowl	21	2	2	1	19	10	6	15	7
NM_001258937	7149	FBgn0051774	CG31774	fred	100	343	246	519	218	46	40	457	325
NM_001258939	303	FBgn0262358	CG43056	CG43056	11	38	71	40	65	80	34	10	159
NM_001258947	48068	FBgn0053196	CG33196	dpy	21	10	47	27	37	31	51	42	51
NM_001258953	4340	FBgn0051660	CG31660	smog	175	50	48	100	67	46	60	50	124
NM_001258955	10041	FBgn0031698	CG14023	Ncoa6	121	108	65	62	141	68	116	173	62
NM_001258956	398	FBgn0015031	CG14028	cype	41	69	62	49	71	66	48	46	61
NM_001258957	460	FBgn0015031	CG14028	cype	9	20	4	12	15	9	7	8	3
NM_001258967	1586	FBgn0031717	CG6957	Oscillin	48	47	63	63	163	150	31	40	57
NM_001258968	1388	FBgn0031717	CG6957	Oscillin	10	58	20	7	28	27	8	28	6
NM_001258976	988	FBgn0000308	CG9553	chic	25	31	5	26	30	32	18	20	24
NM_001258978	2021	FBgn0001942	CG9075	eIF-4a	73	84	32	61	71	39	55	48	47
NM_001258987	5383	FBgn0031866	CG13772	Nlg2	247	200	335	215	212	262	324	134	371
NM_001258989	2943	FBgn0004838	CG10377	Hrb27C	68	12	26	47	77	61	105	84	66
NM_001259021	1470	FBgn0267252	CG3694	Ggamma30A	9	9	9	27	69	66	71	91	97
NM_001259026	3946	FBgn0032172	CG5850	CG5850	90	67	98	188	110	120	102	190	120
NM_001259043	6836	FBgn0026147	CG16833	CG16833	23	31	35	26	41	39	23	37	61
NM_001259049	5788	FBgn0259822	CG42403	Ca-beta	1078	1010	666	853	736	1452	828	1239	1296
NM_001259054	5189	FBgn0000287	CG4881	salr	251	172	199	353	237	293	239	173	214
NM_001259070	3190	FBgn0262475	CG43065	bru2	15	62	18	12	11	23	29	7	30
NM_001259076	1880	FBgn0265298	CG5442	SC35	227	83	139	68	78	222	28	220	196
NM_001259088	1119	FBgn0262352	CG43050	CG43050	491	562	474	726	379	552	298	65	708
NM_001259089	5528	FBgn0032479	CG16974	CG16974	9	4	2	1	3	5	27	26	16
NM_001259096	2135	FBgn0000153	CG7811	b	39	15	18	21	35	14	67	41	22
NM_001259098	7755	FBgn0028875	CG32975	nAChRalpha5	84	16	65	25	29	55	48	35	43
NM_001259104	5642	FBgn0260446	CG15274	GABA-B-R1	616	223	350	350	263	422	416	321	229
NM_001259109	1738	FBgn0028507	CG3793	CG3793	14	17	16	22	22	26	13	19	32
NM_001259114	1796	FBgn0020415	CG4475	Idgf2	21	39	27	10	25	56	34	58	13
NM_001259133	729	FBgn0032642	CG5110	CG5110	240	111	151	139	105	166	201	198	110
NM_001259152	4242	FBgn0045852	CG31753	ham	8	2	6	2	8	10	4	27	2
NM_001259176	5400	FBgn0263355	CG31688	CG31688	1145	682	812	641	602	1101	591	928	1066
NM_001259179	6818	FBgn0262743	CG2637	Fs(2)Ket	626	792	1014	633	459	978	782	500	1449
NM_001259183	1775	FBgn0011202	CG1768	dia	1	56	21	31	9	2	9	1	19
NM_001259186	1294	FBgn0032900	CG14401	CG14401	95	54	17	10	76	43	12	70	16
NM_001259187	5898	FBgn0040297	CG9256	Nhe2	135	87	49	58	102	50	47	182	73
NM_001259189	4168	FBgn0023388	CG1099	Dap160	165	256	187	254	310	237	212	245	171
NM_001259212	1145	FBgn0039970	CG17508	CG17508	3302	4101	2957	3255	4267	4271	3099	4164	2814
NM_001259227	1216	FBgn0033117	CG3358	CG3358	2	4	18	6	12	8	6	2	12
NM_001259232	1203	FBgn0033133	CG12841	Tsp42Ek	59	23	96	63	34	163	31	51	44
NM_001259263	2061	FBgn0015614	CG11217	CanB2	1464	1485	952	1176	1620	1540	1094	1843	1121
NM_001259264	2451	FBgn0003317	CG1891	sax	15	13	4	13	15	26	16	36	10
NM_001259269	3801	FBgn0033250	CG14762	CG14762	610	621	657	450	362	768	496	478	592
NM_001259276	7805	FBgn0033313	CG8639	Cirl	28	18	22	13	7	10	7	22	36
NM_001259283	1523	FBgn0053199	CG33199	CG33199	934	1171	1200	1342	1077	1795	1731	826	1201
NM_001259286	2149	FBgn0003612	CG8068	Su(var)2-10	110	218	128	141	157	158	195	187	141
NM_001259293	5839	FBgn0028408	CG1975	Drep2	175	286	290	198	135	261	421	286	193
NM_001259294	1563	FBgn0016078	CG8804	wun	75	86	21	23	87	37	74	46	48
NM_001259295	2732	FBgn0017558	CG8808	Pdk	3196	3099	2086	2743	3566	2807	3109	3294	2225
NM_001259296	2462	FBgn0029092	CG11804	ced-6	4	30	29	11	12	18	49	34	13
NM_001259298	5590	FBgn0259246	CG42344	brp	202	124	286	259	128	439	294	74	287
NM_001259299	11909	FBgn0259246	CG42344	brp	695	667	883	409	703	923	862	876	1079
NM_001259329	11722	FBgn0024836	CG11895	stan	36	14	7	24	26	3	6	15	5
NM_001259338	5832	FBgn0033638	CG9005	CG9005	520	475	725	601	572	1024	486	719	1209
NM_001259339	7498	FBgn0033652	CG12443	ths	1824	1734	2211	1408	1574	3342	2868	3551	3401
NM_001259343	1016	FBgn0262820	CG43191	CG43191	104	149	72	94	128	100	92	91	83
NM_001259347	5672	FBgn0000253	CG8472	Cam	4648	4297	5406	3304	5637	6866	4610	4447	5582
NM_001259371	2579	FBgn0033844	CG6016	bbc	55	64	88	43	90	91	81	162	94
NM_001259374	5825	FBgn0261041	CG12295	stj	17	10	7	21	27	24	46	91	31
NM_001259375	4866	FBgn0261041	CG12295	stj	47	35	27	29	48	113	16	116	33
NM_001259377	2485	FBgn0000662	CG6315	fl(2)d	34	35	26	40	52	42	20	95	54
NM_001259379	18016	FBgn0013733	CG18076	shot	380	366	503	349	315	737	286	415	662
NM_001259382	13661	FBgn0013733	CG18076	shot	405	343	226	177	240	401	180	273	267
NM_001259385	7888	FBgn0262739	CG6671	AGO1	899	999	773	737	888	1310	642	668	734
NM_001259386	8827	FBgn0040752	CG30483	Prosap	1729	781	1374	960	1052	1851	1447	1185	1634
NM_001259388	4152	FBgn0263397	CG8585	Ih	331	109	297	238	66	187	173	159	275
NM_001259389	2485	FBgn0263397	CG8585	Ih	52	36	29	47	69	80	15	115	26
NM_001259391	2526	FBgn0263397	CG8585	Ih	66	31	47	89	68	233	41	83	40
NM_001259394	4422	FBgn0033958	CG12858	jef	1810	1274	1936	1453	1353	2476	1327	2085	2529
NM_001259399	1558	FBgn0015602	CG10159	BEAF-32	50	64	16	17	12	2	8	2	45
NM_001259407	1390	FBgn0004698	CG8153	Xpc	300	182	228	252	172	380	325	225	375
NM_001259421	3283	FBgn0034045	CG8249	CG8249	103	196	118	51	148	6	33	12	95
NM_001259422	4110	FBgn0034046	CG8253	tun	567	328	436	529	529	482	129	235	380
NM_001259435	2499	FBgn0034091	CG8448	mrj	45	43	29	53	123	44	128	91	46
NM_001259440	2008	FBgn0034140	CG8317	Lst	1073	467	415	1041	555	1059	642	1725	802
NM_001259441	3228	FBgn0034145	CG5065	CG5065	128	47	73	57	41	45	30	45	84
NM_001259442	3122	FBgn0034145	CG5065	CG5065	57	33	81	77	30	61	71	66	76
NM_001259455	3248	FBgn0034186	CG8950	CG8950	50	96	27	53	64	111	101	65	50
NM_001259456	482	FBgn0262563	CG43103	CG43103	1168	1822	866	1640	1736	994	1610	1713	688
NM_001259457	371	FBgn0262567	CG43107	CG43107	54	69	15	20	39	7	26	20	8
NM_001259470	746	FBgn0263029	CG43324	CG43324	2378	3154	2377	2161	2312	1721	2865	2307	2355
NM_001259474	1005	FBgn0022238	CG5738	lolal	3	3	2	2	4	5	2	7	7
NM_001259476	390	FBgn0262838	CG43202	CG43202	472	617	314	1008	1084	400	801	696	423
NM_001259479	4472	FBgn0262476	CG43066	CG43066	572	390	541	353	838	787	593	594	676
NM_001259487	242	FBgn0263083	CG43351	CG43351	556	674	203	454	618	137	615	606	159
NM_001259500	15344	FBgn0003435	CG9218	sm	18	53	59	34	79	98	36	2	90
NM_001259530	635	FBgn0053200	CG33200	VepD	16	3	10	4	1	5	8	8	14
NM_001259539	655	FBgn0034761	CG4250	CG4250	54	20	19	17	8	37	18	11	22
NM_001259540	4559	FBgn0086408	CG3622	stl	154	272	131	81	81	137	138	63	136
NM_001259551	1259	FBgn0050410	CG30410	Rpi	94	209	94	216	240	126	299	204	122
NM_001259556	1393	FBgn0015268	CG5330	Nap1	1	7	5	23	22	6	11	18	5
NM_001259557	1376	FBgn0015268	CG5330	Nap1	5	24	39	23	19	12	11	36	10
NM_001259564	3922	FBgn0035016	CG4612	CG4612	2245	2499	2624	2216	1747	3132	3138	2078	2751
NM_001259565	1281	FBgn0016687	CG4634	Nurf-38	108	56	33	60	90	15	70	40	49
NM_001259567	526	FBgn0053527	CG33527	SIFa	2615	4665	3690	1359	1581	1065	2290	1269	1158
NM_001259572	1311	FBgn0027590	CG16936	GstE12	183	187	118	201	195	193	129	216	183
NM_001259573	3695	FBgn0035060	CG16932	Eps-15	867	644	731	848	597	711	1224	1194	1111
NM_001259575	1781	FBgn0015801	CG2928	Reg-5	99	61	57	79	149	58	66	92	56
NM_001259577	4657	FBgn0085442	CG34413	NKAIN	51	30	61	32	79	90	44	118	46
NM_001259579	12929	FBgn0085434	CG34405	NaCP60E	1694	1347	1596	1383	1596	2289	1717	3291	2883
NM_001259603	2415	FBgn0035132	CG17061	mthl10	170	243	188	205	263	287	176	142	183
NM_001259604	2316	FBgn0035132	CG17061	mthl10	102	89	62	77	110	113	62	60	50
NM_001259619	4204	FBgn0035253	CG7971	CG7971	52	44	78	68	77	130	18	87	82
NM_001259621	2690	FBgn0022702	CG2054	Cht2	191	87	31	27	38	79	88	94	48
NM_001259622	17268	FBgn0086906	CG1915	sls	103	104	35	27	87	181	35	70	89
NM_001259651	7755	FBgn0052296	CG32296	Mrtf	517	236	511	380	569	436	559	927	335
NM_001259662	4752	FBgn0263108	CG43365	BtbVII	621	436	558	348	350	743	704	499	453
NM_001259678	2609	FBgn0052264	CG32264	CG32264	141	142	160	125	175	188	196	97	115
NM_001259679	1859	FBgn0035482	CG14985	CG14985	53	24	25	48	63	69	15	153	37
NM_001259683	2917	FBgn0035495	CG14989	CG14989	11319	19243	10623	9731	14135	9325	8842	12566	10556
NM_001259698	3802	FBgn0260657	CG42540	CG42540	1	5	5	4	3	6	10	16	15
NM_001259699	4786	FBgn0262733	CG7524	Src64B	213	119	210	120	125	465	267	192	161
NM_001259704	2106	FBgn0035578	CG13707	CG13707	162	370	87	84	80	13	336	176	78
NM_001259706	5588	FBgn0005775	CG7503	Con	764	467	487	182	470	400	321	687	524
NM_001259731	5696	FBgn0052369	CG32369	CG32369	1205	1470	1163	1669	2012	1530	1526	1552	1314
NM_001259733	6741	FBgn0262579	CG43119	Ect4	485	533	502	599	738	911	778	510	521
NM_001259735	851	FBgn0040832	CG8012	CG8012	6751	10610	2096	4583	21531	2670	5262	6879	4211
NM_001259740	8844	FBgn0263352	CG7015	Unr	212	245	100	107	212	139	181	161	135
NM_001259748	8498	FBgn0262508	CG43078	CG43078	230	136	628	223	197	1064	157	124	540
NM_001259756	4483	FBgn0263930	CG4974	dally	1494	2460	1309	838	1238	1217	1272	1135	1010
NM_001259761	2629	FBgn0263456	CG43479	nwk	44	13	29	20	22	32	23	30	31
NM_001259763	5420	FBgn0263456	CG43479	nwk	134	5	78	32	26	5	1	6	54
NM_001259766	3453	FBgn0035983	CG4080	CG4080	182	71	221	141	182	196	52	43	245
NM_001259768	4262	FBgn0035986	CG4022	CG4022	858	653	457	560	620	352	672	283	456
NM_001259801	2677	FBgn0022959	CG5654	yps	6245	8373	6401	12996	8059	10709	13757	9514	11042
NM_001259805	1737	FBgn0036286	CG10616	CG10616	80	46	49	33	13	24	30	16	32
NM_001259819	2707	FBgn0013718	CG33991	nuf	165	117	90	121	119	114	120	47	121
NM_001259837	7624	FBgn0036494	CG7250	Toll-6	310	387	460	256	191	108	194	402	530
NM_001259841	1513	FBgn0036510	CG7427	SCCRO	33	4	4	21	14	14	3	7	19
NM_001259847	5934	FBgn0036534	CG6169	DCP2	2559	2689	2886	2554	2904	4086	2842	2428	3085
NM_001259848	886	FBgn0036537	CG18081	CG18081	259	274	224	260	214	259	146	222	133
NM_001259849	969	FBgn0036538	CG15715	CG15715	654	871	488	819	679	428	750	757	509
NM_001259861	5725	FBgn0036576	CG5151	CG5151	3421	2699	2118	1952	3535	2595	2118	2820	2853
NM_001259863	1169	FBgn0266417	CG45057	CG45057	24	23	19	9	24	7	16	4	4
NM_001259877	1650	FBgn0036665	CG13024	CG13024	797	394	551	376	118	202	607	146	457
NM_001259884	4918	FBgn0260943	CG32169	Rbp6	1060	1603	1037	638	1136	1042	1271	1130	1421
NM_001259892	5849	FBgn0000568	CG8127	Eip75B	3050	2261	2897	1790	1877	3473	2277	1908	3421
NM_001259893	8236	FBgn0000568	CG8127	Eip75B	2453	1358	1871	1086	1388	2974	1355	1755	1718
NM_001259897	1149	FBgn0036818	CG14074	CG14074	188	246	240	291	290	397	296	408	171
NM_001259922	4391	FBgn0016696	CG4268	Pitslre	93	52	62	48	97	52	16	150	92
NM_001259929	3910	FBgn0259239	CG42337	CG42337	698	883	943	731	784	671	1516	505	1318
NM_001259931	671	FBgn0028427	CG10504	Ilk	24	85	62	28	111	74	60	26	45
NM_001259932	665	FBgn0262855	CG43219	CG43219	191	48	75	10	77	41	96	63	92
NM_001259936	1821	FBgn0037076	CG12972	ebd2	7	4	28	16	40	30	9	15	23
NM_001259964	4608	FBgn0262509	CG43079	nrm	122	140	162	123	144	72	147	285	226
NM_001259968	868	FBgn0058045	CG40045	CG40045	175	133	86	47	201	159	242	111	133
NM_001259981	1962	FBgn0037265	CG12001	spartin	1	5	2	6	7	3	3	8	12
NM_001259983	7012	FBgn0263346	CG43427	CG43427	21	51	52	57	62	42	62	33	65
NM_001259985	2796	FBgn0027570	CG9761	Nep2	24	44	22	22	27	31	7	2	4
NM_001259990	1099	FBgn0250839	CG2016	CG2016	131	118	112	117	42	194	77	117	86
NM_001259991	1211	FBgn0250839	CG2016	CG2016	414	239	210	333	143	156	285	207	256
NM_001259993	9294	FBgn0010313	CG2530	corto	2387	1133	1774	1272	983	3050	1792	1841	2616
NM_001259995	451	FBgn0262605	CG43131	CG43131	83	94	55	104	173	49	98	201	12
NM_001259998	1041	FBgn0037299	CG1115	Vps37B	45	84	63	55	40	77	70	22	45
NM_001259999	5689	FBgn0013576	CG32464	mtd	69	73	71	39	83	67	157	74	213
NM_001260007	6816	FBgn0263353	CG11000	CG11000	4438	2429	3527	2895	2349	4915	3733	3354	5166
NM_001260009	4362	FBgn0003261	CG10279	Rm62	302	289	305	145	248	364	201	457	393
NM_001260010	3683	FBgn0003261	CG10279	Rm62	237	154	128	279	220	284	88	205	155
NM_001260027	3223	FBgn0037466	CG1965	CG1965	5	5	11	6	10	6	3	36	12
NM_001260029	2984	FBgn0086372	CG2520	lap	448	327	315	552	465	713	389	640	441
NM_001260036	2490	FBgn0261393	CG1089	alpha-Est5	24	110	53	72	65	229	16	125	27
NM_001260040	8761	FBgn0085413	CG34384	CG34384	2363	1614	1769	1176	1190	2680	649	1480	2257
NM_001260058	1500	FBgn0020249	CG7954	stck	6	13	18	8	17	10	5	3	8
NM_001260059	5565	FBgn0266801	CG45263	CG45263	877	287	489	409	231	1312	348	510	527
NM_001260068	774	FBgn0040532	CG8369	CG8369	1107	1209	1018	787	1150	1552	657	1105	843
NM_001260069	8533	FBgn0262614	CG43140	pyd	385	160	220	122	63	452	153	63	150
NM_001260074	1205	FBgn0014380	CG9366	RhoL	24	74	24	63	36	22	19	22	31
NM_001260082	3552	FBgn0262477	CG43067	FoxP	3688	3275	2351	1279	2151	1744	1212	2877	1325
NM_001260096	5092	FBgn0259938	CG17100	cwo	840	678	483	909	1256	1118	885	1102	826
NM_001260113	1562	FBgn0051388	CG31388	CG31388	30	80	37	6	26	17	20	17	46
NM_001260115	22169	FBgn0004595	CG17228	pros	1375	886	1229	1050	1071	1352	919	482	1613
NM_001260116	23486	FBgn0004595	CG17228	pros	2321	2251	1873	1746	3035	2399	2213	2312	2438
NM_001260117	22289	FBgn0004595	CG17228	pros	841	503	959	457	420	619	486	200	615
NM_001260125	1234	FBgn0037906	CG14704	PGRP-LB	94	107	86	34	124	57	23	97	39
NM_001260147	3229	FBgn0038063	CG33976	Octbeta2R	339	355	244	264	236	287	338	393	287
NM_001260149	6593	FBgn0038063	CG33976	Octbeta2R	512	220	278	187	350	312	190	535	424
NM_001260159	2844	FBgn0263396	CG16901	sqd	524	498	587	465	494	648	458	1223	497
NM_001260160	2512	FBgn0038201	CG9918	PK1-R	31	173	84	3	109	14	77	6	29
NM_001260163	14565	FBgn0011582	CG9652	Dop1R1	640	918	952	409	675	1412	446	938	1368
NM_001260173	5111	FBgn0038223	CG8538	Afti	203	179	448	418	250	284	303	257	560
NM_001260174	3540	FBgn0024321	CG8524	NK7.1	460	540	349	421	632	316	421	348	573
NM_001260178	6493	FBgn0263929	CG43162	jvl	1742	1247	1530	1218	1712	2461	2389	1121	1256
NM_001260180	14849	FBgn0266756	CG44012	btsz	55	48	22	22	40	78	41	28	62
NM_001260184	1905	FBgn0038294	CG6803	Mf	31	24	6	27	23	14	28	16	32
NM_001260203	2790	FBgn0063649	CG6006	CG6006	13	9	4	9	9	7	10	10	2
NM_001260208	3386	FBgn0250823	CG6963	gish	82	62	142	81	88	80	186	161	179
NM_001260210	2576	FBgn0283477	CG6987	SF2	1993	1116	2238	1110	1169	1600	1267	1644	1510
NM_001260221	3707	FBgn0262871	CG43226	lute	111	109	23	49	104	22	29	13	18
NM_001260250	4402	FBgn0042693	CG7913	PP2A-B'	299	110	131	163	77	111	119	73	57
NM_001260256	6672	FBgn0261262	CG42613	CG42613	8087	7466	7653	6735	4630	9096	5639	6493	7805
NM_001260258	4961	FBgn0261262	CG42613	CG42613	122	148	180	111	79	145	92	159	179
NM_001260262	6523	FBgn0004876	CG6027	cdi	774	484	384	302	397	403	199	81	299
NM_001260271	932	FBgn0038761	CG17190	CG17190	1660	893	1272	706	1348	628	1136	946	745
NM_001260292	2221	FBgn0011672	CG3671	Mvl	955	1123	920	675	924	641	483	581	676
NM_001260297	731	FBgn0038858	CG5793	CG5793	10	6	5	5	8	2	5	5	4
NM_001260298	1546	FBgn0038862	CG5798	Usp8	379	253	212	363	334	210	399	361	234
NM_001260309	748	FBgn0263047	CG43342	CG43342	87	62	84	49	54	63	105	187	60
NM_001260314	7092	FBgn0266418	CG45058	wake	1358	882	988	937	684	1289	885	1063	895
NM_001260317	549	FBgn0262537	CG43091	CG43091	705	740	432	490	623	393	949	452	349
NM_001260318	722	FBgn0262538	CG43092	CG43092	2397	3009	1600	1105	1865	1153	2552	2309	1153
NM_001260319	476	FBgn0262539	CG43093	CG43093	1240	2127	1075	929	786	490	894	682	494
NM_001260330	6785	FBgn0262975	CG43286	cnc	33	34	19	7	16	24	12	48	42
NM_001260331	6954	FBgn0262975	CG43286	cnc	86	36	32	6	48	162	43	139	75
NM_001260337	3987	FBgn0039120	CG10198	Nup98-96	69	67	48	45	75	23	55	52	46
NM_001260344	1181	FBgn0039132	CG5864	AP-1sigma	876	1385	996	882	1225	807	1622	974	876
NM_001260347	1269	FBgn0015795	CG5915	Rab7	40	54	18	45	29	12	77	33	38
NM_001260348	1280	FBgn0015795	CG5915	Rab7	10	27	14	19	14	10	15	38	34
NM_001260350	1694	FBgn0039172	CG5677	Spase22-23	110	103	144	105	149	96	153	23	156
NM_001260351	14423	FBgn0043884	CG33106	mask	21	12	11	5	11	9	11	7	21
NM_001260353	2187	FBgn0263398	CG6364	CG6364	41	162	134	108	76	70	128	131	94
NM_001260355	7973	FBgn0259685	CG6383	crb	135	98	101	99	166	152	68	120	106
NM_001260358	2987	FBgn0266758	CG6643	Esyt2	50	24	25	75	65	24	42	24	33
NM_001260362	481	FBgn0262858	CG43222	CG43222	11	11	27	8	8	12	9	5	10
NM_001260367	1692	FBgn0051119	CG31119	HDAC11	72	214	247	117	187	418	259	111	240
NM_001260370	467	FBgn0265266	CG13639	CG13639	348	339	52	101	296	43	456	85	149
NM_001260381	1033	FBgn0051323	CG31323	CG31323	42	20	30	36	28	31	59	26	78
NM_001260388	7490	FBgn0039431	CG6490	plum	458	385	305	268	296	567	120	260	273
NM_001260404	5887	FBgn0260487	CG42534	CG42534	58	134	30	44	77	31	91	136	94
NM_001260414	3176	FBgn0027579	CG5508	mino	1	2	27	12	15	29	6	3	22
NM_001260417	7070	FBgn0261618	CG42551	larp	88	77	122	150	75	247	103	67	128
NM_001260434	529	FBgn0263402	CG43448	CG43448	73	145	77	99	92	45	117	30	59
NM_001260456	4280	FBgn0039831	CG12054	CG12054	2505	2281	2130	1330	2282	2431	1534	2343	1933
NM_001260459	9411	FBgn0005632	CG1945	faf	60	32	17	13	17	29	12	6	36
NM_001260461	9837	FBgn0005632	CG1945	faf	987	960	1162	506	945	1199	956	921	1190
NM_001260462	2920	FBgn0039877	CG2118	CG2118	312	287	182	182	303	216	208	225	191
NM_001260470	3869	FBgn0011224	CG31000	heph	1	50	11	8	3	33	3	2	3
NM_001272122	4702	FBgn0042696	CG2380	NfI	16	17	22	13	23	7	9	10	23
NM_001272123	2009	FBgn0026777	CG1836	Rad23	542	449	350	486	513	523	455	710	450
NM_001272124	3965	FBgn0052850	CG32850	CG32850	188	250	253	170	165	399	161	251	260
NM_001272126	5264	FBgn0039908	CG11533	Asator	17	38	41	85	22	131	18	30	102
NM_001272127	7728	FBgn0039908	CG11533	Asator	304	718	207	355	382	606	547	13	272
NM_001272130	10141	FBgn0004607	CG1449	zfh2	497	732	575	356	487	608	407	372	690
NM_001272132	2719	FBgn0022361	CG1507	Pur-alpha	303	307	200	263	193	363	297	453	250
NM_001272139	6932	FBgn0039920	CG11360	CG11360	2458	2225	1776	2249	2087	2862	1770	3143	2069
NM_001272140	3716	FBgn0039920	CG11360	CG11360	58	35	49	58	39	155	39	84	77
NM_001272141	4156	FBgn0039920	CG11360	CG11360	120	79	79	102	52	219	96	79	135
NM_001272144	2840	FBgn0039938	CG11153	Sox102F	16	18	21	7	26	49	9	17	46
NM_001272145	2902	FBgn0039938	CG11153	Sox102F	36	153	193	294	119	288	127	221	265
NM_001272147	5961	FBgn0019985	CG11144	mGluR	1066	935	840	795	541	1765	817	895	1812
NM_001272151	3870	FBgn0019650	CG11186	toy	2124	2266	1806	1698	2065	2745	1788	2007	2099
NM_001272152	2026	FBgn0010217	CG11154	ATPsynbeta	15	36	18	9	15	2	21	40	11
NM_001272156	11356	FBgn0087002	CG11064	apolpp	1371	899	1882	1330	823	2261	2152	1507	1520
NM_001272159	7235	FBgn0040372	CG2995	G9a	360	118	258	195	186	267	133	69	290
NM_001272166	837	FBgn0052817	CG32817	CG32817	75	49	63	52	80	41	52	135	68
NM_001272190	4325	FBgn0040397	CG3655	CG3655	122	161	56	43	85	120	65	153	223
NM_001272206	3038	FBgn0001189	CG3095	hfw	8	6	13	3	4	7	4	1	15
NM_001272217	598	FBgn0026088	CG14818	CG14818	37	16	11	13	19	10	2	31	12
NM_001272219	1076	FBgn0023519	CG3109	mRpL16	32	42	25	29	66	23	69	35	36
NM_001272240	897	FBgn0026878	CG4325	CG4325	50	65	53	61	36	25	37	96	20
NM_001272243	3825	FBgn0040395	CG3981	Unc-76	2510	2265	2183	2284	2290	2159	1757	2754	2640
NM_001272255	5515	FBgn0023526	CG2865	CG2865	1405	835	1369	1450	1165	2709	915	1112	1296
NM_001272262	7054	FBgn0267350	CG10260	PI4KIIIalpha	379	236	283	372	380	498	417	530	375
NM_001272264	4499	FBgn0003371	CG2621	sgg	140	125	75	100	128	123	111	87	98
NM_001272269	3244	FBgn0025643	CG3588	CG3588	12	55	106	9	32	35	11	48	30
NM_001272270	1018	FBgn0029648	CG3603	CG3603	139	88	55	71	80	48	51	69	49
NM_001272272	10159	FBgn0000479	CG32498	dnc	154	40	68	94	138	162	98	228	164
NM_001272273	8328	FBgn0000479	CG32498	dnc	6549	3863	2607	4019	3605	3393	3778	4296	3442
NM_001272275	9166	FBgn0262656	CG10798	Myc	5170	3978	5000	5033	5161	10341	7098	3749	6548
NM_001272292	4308	FBgn0283657	CG34412	Tlk	23	127	46	59	74	134	140	127	170
NM_001272295	9704	FBgn0260658	CG42541	CG42541	296	420	357	360	350	519	304	180	646
NM_001272308	4893	FBgn0000635	CG3665	Fas2	1260	797	644	434	961	922	957	1121	523
NM_001272318	3530	FBgn0266000	CG44774	CG44774	71	61	22	23	53	23	26	56	60
NM_001272321	11438	FBgn0052767	CG32767	CG32767	4173	4246	4029	2722	2957	5303	2291	3455	4088
NM_001272322	4946	FBgn0029761	CG10706	SK	50	5	14	46	24	59	20	39	38
NM_001272326	6757	FBgn0259994	CG42492	CG42492	1023	687	1300	760	1046	1374	794	659	864
NM_001272330	6077	FBgn0261383	CG3125	IntS6	47	14	31	16	8	41	15	26	27
NM_001272334	4315	FBgn0029814	CG15765	CG15765	1754	1625	1564	1155	1111	1805	1888	1658	1980
NM_001272338	13025	FBgn0264386	CG15899	Ca-alpha1T	2568	1666	2188	2126	2322	3885	2227	3805	3817
NM_001272366	2805	FBgn0263993	CG43736	CG43736	123	141	75	114	84	224	88	143	151
NM_001272379	1819	FBgn0029936	CG4617	CG4617	91	132	108	77	128	116	46	138	69
NM_001272383	7773	FBgn0029504	CG12690	CHES-1-like	614	421	708	319	466	340	443	601	828
NM_001272384	2395	FBgn0016041	CG12157	Tom40	436	610	398	522	552	464	623	468	420
NM_001272392	9949	FBgn0004656	CG2252	fs(1)h	891	615	677	567	678	867	613	647	643
NM_001272407	5272	FBgn0264975	CG1634	Nrg	2746	2399	836	702	2422	1003	1923	1932	1726
NM_001272411	6812	FBgn0030049	CG11265	Trf4-1	36	19	34	16	34	48	16	8	23
NM_001272419	3278	FBgn0030055	CG12772	CG12772	315	365	184	221	262	139	232	115	237
NM_001272423	1291	FBgn0030058	CG11294	CG11294	20	26	26	26	14	12	40	10	19
NM_001272426	1729	FBgn0030060	CG2004	CG2004	6	19	8	8	12	2	14	19	7
NM_001272428	1509	FBgn0030060	CG2004	CG2004	10	12	3	1	14	7	7	8	9
NM_001272429	2708	FBgn0026411	CG11354	Lim1	222	396	353	369	239	322	242	71	415
NM_001272433	1711	FBgn0030066	CG1885	CG1885	93	254	248	251	263	308	306	310	229
NM_001272438	10147	FBgn0261549	CG42667	rdgA	3747	2126	3773	2574	3449	5749	3535	4295	4377
NM_001272441	2403	FBgn0004856	CG8264	Bx42	39	214	73	94	104	47	45	166	47
NM_001272442	4887	FBgn0030089	CG9113	AP-1gamma	22	21	26	15	11	22	18	32	33
NM_001272443	5133	FBgn0030090	CG12664	fend	5	286	379	160	155	509	222	145	563
NM_001272445	2114	FBgn0004828	CG8989	His3.3B	21550	22972	17024	21970	22521	25261	26121	21847	20130
NM_001272448	23041	FBgn0026206	CG12218	mei-P26	176	63	72	108	70	80	122	117	95
NM_001272449	8899	FBgn0026206	CG12218	mei-P26	60	40	67	15	53	31	21	50	91
NM_001272455	4139	FBgn0001186	CG3001	Hex-A	6081	7909	7369	6643	8838	10851	6983	6341	7498
NM_001272461	8207	FBgn0052698	CG32698	CG32698	386	448	313	436	184	42	487	273	260
NM_001272466	2877	FBgn0030183	CG15309	CG15309	18	30	25	60	42	60	96	60	56
NM_001272470	8450	FBgn0263220	CG43388	Hk	122	86	112	90	267	190	78	317	213
NM_001272473	3156	FBgn0259170	CG42275	alpha-Man-Ia	11	25	28	20	9	12	15	10	49
NM_001272478	3883	FBgn0000711	CG2096	flw	2457	1900	2190	1672	1887	2159	1310	1535	2212
NM_001272479	987	FBgn0083167	CG15304	Neb-cGP	83	58	33	32	35	55	70	169	34
NM_001272480	9940	FBgn0261710	CG17255	nocte	2722	2151	3240	2458	1934	4389	1727	2106	5225
NM_001272492	6738	FBgn0085443	CG34414	spri	538	584	194	287	744	360	308	616	243
NM_001272494	1499	FBgn0030218	CG1628	CG1628	718	638	373	1010	1054	619	1284	1053	513
NM_001272496	9687	FBgn0052677	CG32677	X11Lbeta	591	419	457	375	365	638	136	499	570
NM_001272497	7399	FBgn0052676	CG32676	stx	596	651	1005	762	671	703	582	357	710
NM_001272498	2810	FBgn0003204	CG1799	ras	71	43	10	27	11	52	2	51	41
NM_001272499	3474	FBgn0030230	CG11556	Rph	201	103	158	173	122	177	91	180	160
NM_001272501	3141	FBgn0052675	CG32675	Tango5	126	108	319	254	260	255	275	193	462
NM_001272504	7117	FBgn0030243	CG2186	CG2186	1284	877	1421	1269	861	1128	1017	1441	792
NM_001272515	7705	FBgn0265595	CG44422	CG44422	309	104	306	129	226	184	98	376	241
NM_001272521	5423	FBgn0262740	CG11727	Evi5	11	32	29	86	71	95	93	45	97
NM_001272527	8842	FBgn0014133	CG1822	bif	571	570	285	242	381	615	392	117	524
NM_001272534	4335	FBgn0266019	CG43154	rudhira	12	3	21	2	19	54	2	33	47
NM_001272535	1665	FBgn0030339	CG1895	Cyp28c1	21	50	13	12	24	76	29	10	40
NM_001272537	5157	FBgn0030343	CG1886	ATP7	703	725	658	627	929	814	657	813	904
NM_001272539	1491	FBgn0030348	CG10352	CG10352	839	1008	794	903	774	909	723	1159	1164
NM_001272548	8395	FBgn0263111	CG43368	cac	133	94	59	134	53	88	91	199	194
NM_001272555	9201	FBgn0264542	CG43921	CG43921	792	781	843	778	275	660	506	521	934
NM_001272557	5718	FBgn0030400	CG11138	CG11138	168	317	328	181	201	182	281	242	226
NM_001272561	5015	FBgn0011837	CG4070	Tis11	5411	4371	6269	3472	3787	7230	4986	5100	6812
NM_001272562	15201	FBgn0265523	CG4013	Smr	11	6	15	11	5	36	4	8	16
NM_001272564	2547	FBgn0020513	CG3989	ade5	223	176	158	199	309	373	137	140	221
NM_001272566	6444	FBgn0259171	CG42276	Pde9	568	533	484	623	475	667	570	425	750
NM_001272567	12156	FBgn0259171	CG42276	Pde9	2210	1576	1750	1771	1612	3368	905	1930	2182
NM_001272578	6876	FBgn0041210	CG1770	HDAC4	253	143	100	104	94	57	135	216	88
NM_001272591	6036	FBgn0086674	CG32632	Tango13	1847	946	1143	962	742	1436	1594	950	1034
NM_001272598	4588	FBgn0030508	CG15760	CG15760	1265	630	1375	835	716	1581	1722	2126	1163
NM_001272599	4147	FBgn0001087	CG10986	g	86	42	91	56	77	172	124	103	41
NM_001272602	1066	FBgn0030519	CG11151	CG11151	21	30	17	22	13	9	16	16	19
NM_001272605	7435	FBgn0003218	CG11111	rdgB	774	516	812	1020	514	1369	1554	300	1098
NM_001272606	4506	FBgn0003218	CG11111	rdgB	120	49	66	134	49	66	149	100	65
NM_001272607	1594	FBgn0030521	CG10992	CtsB1	15	8	14	31	18	5	18	3	30
NM_001272611	1852	FBgn0000173	CG18319	ben	19	40	13	17	30	16	22	10	19
NM_001272614	3709	FBgn0040153	CG32597	l(1)G0469	184	148	165	66	129	184	86	93	252
NM_001272624	3212	FBgn0264078	CG32593	Flo2	104	140	180	101	190	166	153	161	173
NM_001272626	3160	FBgn0264078	CG32593	Flo2	837	720	279	279	866	422	628	390	694
NM_001272637	5120	FBgn0261703	CG42739	gce	10	8	24	15	10	29	10	28	34
NM_001272647	4841	FBgn0003463	CG9224	sog	3488	4863	1538	1897	7262	2234	3343	2626	2776
NM_001272649	5816	FBgn0003463	CG9224	sog	2056	2709	932	1180	2628	715	1508	1204	1023
NM_001272652	3670	FBgn0003345	CG8544	sd	96	107	108	77	224	177	37	89	197
NM_001272656	8651	FBgn0260938	CG9056	tay	464	384	312	299	326	322	340	166	307
NM_001272660	4768	FBgn0003392	CG18102	shi	1281	1072	931	785	766	1454	567	553	1185
NM_001272670	7272	FBgn0285879	CG32577	disco-r	620	424	777	753	782	555	299	387	714
NM_001272691	5059	FBgn0030757	CG9902	CG9902	199	103	258	79	227	143	232	308	66
NM_001272692	2217	FBgn0011742	CG9901	Arp2	143	51	56	87	80	60	73	148	54
NM_001272700	5226	FBgn0030798	CG13003	CG13003	247	257	171	138	175	135	65	175	133
NM_001272706	4511	FBgn0030812	CG8949	wcy	5	17	7	9	24	32	1	3	17
NM_001272707	4624	FBgn0030812	CG8949	wcy	95	82	111	94	26	29	99	40	178
NM_001272714	9857	FBgn0263706	CG43658	CG43658	389	390	297	409	497	872	823	537	865
NM_001272715	7877	FBgn0263706	CG43658	CG43658	328	467	242	144	437	299	172	323	189
NM_001272729	7411	FBgn0026375	CG32555	RhoGAPp190	56	20	3	1	28	52	38	14	38
NM_001272737	3836	FBgn0003380	CG12348	Sh	1067	367	686	723	484	1297	693	1193	1221
NM_001272746	4161	FBgn0083228	CG5907	Frq2	1230	1399	1584	1468	1544	1294	1199	880	1009
NM_001272753	4570	FBgn0052547	CG32547	CG32547	11	23	92	51	37	165	73	140	41
NM_001272757	2862	FBgn0027087	CG6335	HisRS	70	60	60	67	139	157	240	248	94
NM_001272759	2309	FBgn0265598	CG44425	Bx	34	53	57	18	60	31	94	77	35
NM_001272762	8896	FBgn0259927	CG42450	CG42450	7084	8008	9488	6375	8795	9618	5985	5767	11056
NM_001272769	6340	FBgn0264090	CG43759	CG43759	413	168	146	61	353	53	407	356	206
NM_001272776	1395	FBgn0027291	CG12233	l(1)G0156	92	34	48	46	36	34	27	15	66
NM_001272780	2744	FBgn0031030	CG14217	Tao	65	69	154	40	43	53	53	202	124
NM_001272789	7784	FBgn0087008	CG12238	e(y)3	758	867	825	640	676	488	552	1327	629
NM_001272805	3185	FBgn0031069	CG12703	Pmp70	68	119	96	39	105	66	98	104	96
NM_001272809	2159	FBgn0031090	CG9575	Rab35	72	94	123	96	98	122	37	63	103
NM_001272810	3348	FBgn0031090	CG9575	Rab35	393	430	861	273	432	709	290	74	542
NM_001272819	1482	FBgn0031145	CG1740	Ntf-2	9	44	40	37	23	29	46	1	36
NM_001272821	3078	FBgn0031145	CG1740	Ntf-2	229	291	260	248	396	452	286	553	422
NM_001272823	3461	FBgn0031150	CG32513	bves	19	19	11	14	8	18	5	14	23
NM_001272832	2994	FBgn0052521	CG32521	CG32521	254	143	183	144	212	177	255	392	193
NM_001272843	1755	FBgn0031188	CG14613	CG14613	36	96	85	43	121	207	96	52	177
NM_001272850	6055	FBgn0262866	CG17596	S6kII	195	228	271	272	370	224	390	283	193
NM_001272851	4272	FBgn0031194	CG17598	CG17598	21	40	78	26	36	81	48	47	71
NM_001272855	5256	FBgn0000719	CG9559	fog	80	213	30	24	307	297	21	86	133
NM_001272859	1536	FBgn0031213	CG11372	galectin	59	49	54	41	64	80	52	42	50
NM_001272875	20622	FBgn0016977	CG18497	spen	1937	2311	1410	1042	2648	3242	1261	1424	1717
NM_001272923	4075	FBgn0031298	CG4428	Atg4a	6	7	4	2	25	12	4	7	5
NM_001272924	4718	FBgn0261938	CG4644	mtRNApol	7	2	3	10	9	59	7	10	6
NM_001272926	2707	FBgn0031306	CG4577	CG4577	470	417	507	319	448	401	309	564	405
NM_001272930	3424	FBgn0031318	CG4887	CG4887	33	27	23	37	41	6	24	36	39
NM_001272948	1713	FBgn0011570	CG17158	cpb	210	188	149	154	249	85	188	372	145
NM_001272960	3051	FBgn0031375	CG31670	erm	50	15	2	44	13	1	6	15	14
NM_001272965	3707	FBgn0031384	CG4238	CG4238	17	8	6	6	31	6	32	2	5
NM_001272975	1867	FBgn0031389	CG4259	CG4259	122	19	97	27	75	241	74	2	16
NM_001272988	4827	FBgn0262126	CG10882	Sec24CD	727	524	759	489	764	603	797	523	521
NM_001272999	4318	FBgn0261647	CG4272	Axud1	23	4	11	39	21	5	15	31	3
NM_001273010	5903	FBgn0031424	CG9887	VGlut	2248	2712	1337	2714	2848	1662	3337	2691	1252
NM_001273022	2704	FBgn0031449	CG31689	CG31689	32	39	45	40	62	87	18	27	62
NM_001273027	1860	FBgn0250906	CG3127	Pgk	92	115	101	66	131	137	116	124	111
NM_001273028	1867	FBgn0250906	CG3127	Pgk	45	44	54	84	61	86	78	79	55
NM_001273029	1865	FBgn0250906	CG3127	Pgk	59	93	40	47	73	96	56	108	70
NM_001273030	1893	FBgn0250906	CG3127	Pgk	150	124	108	100	100	127	129	74	90
NM_001273031	2524	FBgn0031453	CG9894	Bacc	150	83	135	260	104	158	73	237	160
NM_001273033	2025	FBgn0031457	CG3077	CG3077	214	495	599	356	451	409	196	438	422
NM_001273034	990	FBgn0031458	CG2855	aph-1	31	45	10	22	37	15	53	18	14
NM_001273036	4548	FBgn0004242	CG3139	Syt1	255	113	120	49	77	197	91	174	276
NM_001273037	6857	FBgn0004242	CG3139	Syt1	2495	1060	1863	1581	844	3704	1924	2453	3329
NM_001273041	715	FBgn0015521	CG2986	RpS21	17	6	16	10	20	23	18	18	5
NM_001273046	6463	FBgn0250786	CG3733	Chd1	230	149	116	64	131	59	105	164	96
NM_001273049	2677	FBgn0031490	CG17264	CG17264	10	12	4	7	6	10	8	23	11
NM_001273050	2684	FBgn0031493	CG3605	CG3605	31	14	14	16	1	24	8	27	27
NM_001273058	4265	FBgn0015600	CG9660	toc	263	139	63	64	172	59	130	12	154
NM_001273063	3262	FBgn0011648	CG12399	Mad	233	386	298	259	292	471	443	129	326
NM_001273071	4557	FBgn0003386	CG2822	Shaw	68	65	113	112	75	320	118	70	302
NM_001273077	7922	FBgn0263846	CG43707	CG43707	129	87	78	44	48	166	109	117	153
NM_001273084	6378	FBgn0000547	CG12676	ed	1169	1334	785	381	1463	949	977	745	1009
NM_001273085	5112	FBgn0000547	CG12676	ed	44	29	17	41	28	40	28	20	44
NM_001273087	2818	FBgn0031589	CG3714	CG3714	111	87	27	38	79	70	65	38	57
NM_001273090	7436	FBgn0010473	CG15427	tutl	39	2	25	12	6	19	8	13	20
NM_001273091	7798	FBgn0010473	CG15427	tutl	688	563	480	335	456	512	237	799	548
NM_001273093	811	FBgn0261976	CG18013	Psf2	8	17	15	40	36	4	16	31	29
NM_001273096	6283	FBgn0031602	CG15431	CG15431	157	115	163	96	205	239	156	192	289
NM_001273117	1652	FBgn0031629	CG3244	Clect27	312	206	112	54	188	8	220	238	65
NM_001273118	3932	FBgn0031632	CG15628	CG15628	433	385	373	247	322	339	414	235	369
NM_001273127	5128	FBgn0051660	CG31660	smog	988	857	833	1142	871	1004	865	1026	1097
NM_001273133	1089	FBgn0010607	CG8886	l(2)05714	14	13	10	12	11	7	23	30	12
NM_001273152	2567	FBgn0031675	CG9121	CG9121	45	42	49	31	40	28	41	43	48
NM_001273153	926	FBgn0014857	CG5825	His3.3A	35	36	67	31	33	109	51	35	56
NM_001273164	4666	FBgn0000228	CG14025	Bsg25D	16	24	33	5	26	27	13	20	12
NM_001273165	2616	FBgn0031697	CG14024	CG14024	475	606	473	633	481	502	770	324	385
NM_001273171	2270	FBgn0014189	CG7269	Hel25E	687	701	668	414	694	657	215	876	749
NM_001273174	4173	FBgn0031736	CG11030	CG11030	860	1399	992	1075	1036	941	1217	1143	1581
NM_001273183	2503	FBgn0001128	CG9042	Gpdh	95	96	229	50	54	99	52	28	187
NM_001273185	4425	FBgn0031752	CG9044	CG9044	107	38	29	30	33	38	40	23	56
NM_001273197	6823	FBgn0265778	CG9491	PDZ-GEF	637	904	775	363	703	976	751	534	804
NM_001273199	2581	FBgn0015623	CG11567	Cpr	14	51	16	45	70	3	39	35	9
NM_001273201	1774	FBgn0031800	CG9497	CG9497	439	614	126	254	336	131	264	262	113
NM_001273214	2283	FBgn0028990	CG11331	Spn27A	34	128	35	152	59	50	10	8	92
NM_001273217	2605	FBgn0028703	CG11328	Nhe3	541	514	298	609	479	437	630	724	353
NM_001273220	2587	FBgn0025595	CG11325	AkhR	79	18	156	50	12	73	101	34	23
NM_001273221	2923	FBgn0025777	CG11324	homer	577	1186	793	802	911	1471	773	1613	1021
NM_001273224	5970	FBgn0046704	CG11199	Liprin-alpha	1296	885	1243	941	801	1195	443	835	1275
NM_001273228	9186	FBgn0031857	CG11321	CG11321	8	11	7	11	5	9	9	1	3
NM_001273238	2652	FBgn0011737	CG4488	Wee1	2	7	53	7	4	73	6	5	64
NM_001273239	1784	FBgn0028554	CG10203	x16	3	6	2	15	6	3	1	2	2
NM_001273242	2048	FBgn0031871	CG10158	Fgop2	85	117	170	112	112	95	65	182	116
NM_001273244	2948	FBgn0016978	CG8749	snRNP-U1-70K	565	325	693	368	756	623	322	688	808
NM_001273245	5228	FBgn0031897	CG13784	CG13784	249	307	448	285	142	327	157	181	210
NM_001273248	4218	FBgn0259111	CG42253	Ndae1	9	5	32	3	12	8	57	47	15
NM_001273252	4232	FBgn0259111	CG42253	Ndae1	42	21	14	8	8	34	24	12	18
NM_001273253	4127	FBgn0259111	CG42253	Ndae1	65	32	21	39	24	35	31	30	59
NM_001273260	5295	FBgn0002938	CG5125	ninaC	5	4	7	10	5	14	5	15	16
NM_001273262	1123	FBgn0031908	CG5177	CG5177	47	54	17	40	36	6	47	46	17
NM_001273288	1342	FBgn0020618	CG7111	Rack1	46	151	136	94	251	258	169	76	132
NM_001273289	1388	FBgn0020618	CG7111	Rack1	135	97	134	77	144	86	52	148	89
NM_001273301	3731	FBgn0031995	CG8475	CG8475	30	39	53	33	91	87	75	40	45
NM_001273304	1011	FBgn0032002	CG8353	CG8353	145	84	180	104	164	226	97	182	160
NM_001273315	3826	FBgn0003502	CG8049	Btk29A	11	87	55	29	30	37	59	135	70
NM_001273322	2642	FBgn0014417	CG13397	CG13397	94	31	23	69	24	23	47	27	32
NM_001273323	3041	FBgn0032042	CG13398	CG13398	266	137	49	122	160	137	96	93	53
NM_001273324	2149	FBgn0029173	CG9233	fu2	29	19	6	5	5	12	4	33	15
NM_001273329	3198	FBgn0016122	CG10593	Acer	66	82	93	63	84	119	36	57	104
NM_001273345	1613	FBgn0011705	CG9552	rost	92	29	34	17	68	19	12	42	19
NM_001273346	1483	FBgn0011705	CG9552	rost	53	36	30	17	45	44	19	60	9
NM_001273362	4395	FBgn0002973	CG3779	numb	709	915	542	527	1010	745	565	238	506
NM_001273365	1253	FBgn0051710	CG31710	CG31710	84	144	88	58	290	84	147	14	104
NM_001273366	795	FBgn0051710	CG31710	CG31710	62	38	22	21	72	18	82	46	13
NM_001273367	9590	FBgn0028704	CG18660	Nckx30C	1637	1397	1786	962	1523	2169	1955	1977	2309
NM_001273369	1305	FBgn0032140	CG13117	CG13117	224	215	102	2	157	137	156	72	142
NM_001273375	1216	FBgn0032160	CG4598	CG4598	31	21	1	10	7	17	35	2	18
NM_001273379	3159	FBgn0051712	CG31712	CG31712	4894	4513	3153	3193	4214	5003	3775	6025	4138
NM_001273383	1186	FBgn0011272	CG4651	RpL13	52	51	16	47	70	68	7	43	40
NM_001273388	854	FBgn0051717	CG31717	CG31717	73	77	66	45	119	43	55	55	43
NM_001273389	1760	FBgn0011305	CG5655	Rsf1	921	1051	881	997	761	977	1239	1400	817
NM_001273393	2307	FBgn0032218	CG5381	CG5381	4	11	5	45	6	1	36	48	18
NM_001273395	2481	FBgn0032218	CG5381	CG5381	103	165	58	41	70	48	221	63	52
NM_001273398	3467	FBgn0032223	CG5034	GATAd	966	1298	944	1146	1032	1337	649	572	1109
NM_001273403	1175	FBgn0032229	CG5045	CG5045	572	586	312	597	583	368	506	459	325
NM_001273406	2333	FBgn0053303	CG33303	CG33303	22	24	71	23	68	29	23	38	48
NM_001273411	3603	FBgn0267821	CG5102	da	73	97	142	100	56	162	60	48	101
NM_001273427	1936	FBgn0032264	CG6113	Lip4	11	157	71	89	116	75	115	167	37
NM_001273433	2111	FBgn0015320	CG6720	Ubc2	543	486	516	698	736	402	350	852	389
NM_001273438	1013	FBgn0032322	CG16743	CG16743	32	55	11	32	45	27	28	33	15
NM_001273447	5025	FBgn0259822	CG42403	Ca-beta	125	122	148	77	80	370	187	325	435
NM_001273449	4269	FBgn0264442	CG43860	ab	1099	816	1141	947	455	673	778	433	712
NM_001273458	1625	FBgn0051706	CG31706	CG31706	74	43	33	28	84	91	109	28	55
NM_001273465	2553	FBgn0032378	CG14939	CycY	454	497	510	570	373	384	690	439	445
NM_001273468	514	FBgn0051704	CG31704	CG31704	956	962	668	570	596	376	589	755	553
NM_001273469	725	FBgn0264750	CG44008	CG44008	21	10	26	24	11	6	17	31	26
NM_001273472	926	FBgn0051864	CG31864	Qtzl	237	164	112	149	266	155	226	322	141
NM_001273473	4647	FBgn0051760	CG31760	CG31760	117	138	121	133	108	115	136	125	127
NM_001273477	2431	FBgn0000114	CG31762	bru1	355	236	79	196	167	191	209	339	241
NM_001273485	998	FBgn0032429	CG5446	CG5446	37	113	45	77	45	122	82	123	46
NM_001273486	4120	FBgn0020443	CG6382	Elf	281	386	344	310	360	179	390	202	339
NM_001273491	3392	FBgn0032450	CG5776	CG5776	7	51	33	73	103	96	178	77	149
NM_001273502	1636	FBgn0032474	CG9828	DnaJ-H	126	122	65	68	70	50	88	96	58
NM_001273510	1079	FBgn0032494	CG5945	CG5945	19	30	11	33	9	9	22	5	20
NM_001273516	8094	FBgn0023407	CG9239	B4	2355	1595	1271	1722	900	1632	936	991	1029
NM_001273518	2404	FBgn0028527	CG18507	CG18507	327	354	165	74	190	186	142	44	163
NM_001273519	2041	FBgn0028527	CG18507	CG18507	118	114	47	50	69	10	53	75	42
NM_001273522	1549	FBgn0028919	CG16865	CG16865	74	61	38	13	22	44	19	25	11
NM_001273533	4083	FBgn0028862	CG15267	dao	357	343	376	420	288	580	443	638	427
NM_001273536	610	FBgn0086691	CG15261	UK114	4	4	3	4	4	19	1	6	12
NM_001273543	2033	FBgn0001990	CG4148	wek	264	202	163	148	193	250	108	190	150
NM_001273553	8226	FBgn0001991	CG4894	Ca-alpha1D	75	75	80	94	72	208	183	139	8
NM_001273557	5790	FBgn0261999	CG42817	CG42817	465	476	309	344	438	265	245	428	194
NM_001273558	3153	FBgn0024734	CG4993	PRL-1	242	215	323	178	207	505	422	242	214
NM_001273560	1406	FBgn0028515	CG4930	EndoGI	4	18	10	6	8	1	7	11	3
NM_001273561	1438	FBgn0028515	CG4930	EndoGI	10	15	28	9	11	27	5	13	37
NM_001273566	1132	FBgn0000339	CG5855	cni	275	241	178	281	294	235	610	344	294
NM_001273572	2503	FBgn0032586	CG4599	Tpr2	754	675	547	517	577	598	667	659	448
NM_001273574	4576	FBgn0032587	CG5953	CG5953	1267	816	685	1167	1305	1029	806	989	908
NM_001273575	7708	FBgn0259735	CG42389	CG42389	1561	2111	1693	1683	1840	2202	2207	1459	1756
NM_001273581	2503	FBgn0027779	CG17332	VhaSFD	116	121	70	48	120	39	78	92	58
NM_001273585	1557	FBgn0000406	CG13279	Cyt-b5-r	237	220	95	254	263	180	282	246	142
NM_001273587	1799	FBgn0040262	CG13270	Ugt36Ba	11	32	8	13	35	21	55	27	8
NM_001273588	1594	FBgn0032609	CG13280	CG13280	60	19	56	31	22	112	67	78	28
NM_001273589	3251	FBgn0086673	CG13272	CG13272	630	409	382	454	768	337	595	859	292
NM_001273590	4153	FBgn0051739	CG31739	AspRS-m	393	224	116	37	85	49	60	226	141
NM_001273597	1900	FBgn0020503	CG5020	CLIP-190	900	839	731	559	738	665	426	1023	1053
NM_001273601	5361	FBgn0000183	CG6605	BicD	791	689	758	726	488	1365	1070	516	818
NM_001273609	2100	FBgn0032682	CG10176	grnd	47	24	85	20	23	44	6	42	53
NM_001273626	3805	FBgn0086442	CG17492	mib2	66	62	12	23	22	10	30	64	1
NM_001273627	3153	FBgn0263198	CG10473	Acn	118	88	76	54	89	130	65	140	78
NM_001273647	2720	FBgn0032779	CG16771	CG16771	61	132	78	114	44	74	98	2	51
NM_001273648	2011	FBgn0032783	CG10237	CG10237	53	25	85	82	121	1	12	138	28
NM_001273667	7782	FBgn0000464	CG10443	Lar	158	113	64	81	179	77	67	21	71
NM_001273668	8494	FBgn0000464	CG10443	Lar	744	326	258	466	370	421	464	788	485
NM_001273671	7824	FBgn0032821	CG10538	CdGAPr	139	155	109	100	162	97	56	88	80
NM_001273676	7444	FBgn0263873	CG43720	sick	128	59	59	80	40	75	187	63	62
NM_001273681	7649	FBgn0263873	CG43720	sick	49	63	46	41	38	50	37	4	123
NM_001273684	1114	FBgn0032833	CG10664	COX4	239	263	159	105	258	250	228	197	83
NM_001273685	1272	FBgn0032836	CG10680	CG10680	542	520	348	499	383	470	747	495	362
NM_001273693	3938	FBgn0015803	CG10043	RtGEF	284	113	218	214	261	362	249	154	36
NM_001273696	7344	FBgn0263355	CG31688	CG31688	172	179	264	149	223	379	74	202	392
NM_001273698	6696	FBgn0051687	CG31687	CG31687	88	196	165	66	195	290	238	393	175
NM_001273708	2810	FBgn0032880	CG9318	TM9SF2	269	340	178	243	239	182	266	390	142
NM_001273716	2379	FBgn0250785	CG9326	vari	7	8	9	9	9	6	6	13	7
NM_001273726	1978	FBgn0032910	CG9265	CG9265	24	25	11	27	19	9	1	8	10
NM_001273738	2435	FBgn0032935	CG8678	Atg18b	571	614	542	507	431	540	499	677	350
NM_001273740	3603	FBgn0032938	CG8671	CG8671	91	108	58	98	108	69	66	80	83
NM_001273743	2244	FBgn0000370	CG8669	crc	383	498	470	387	1186	548	410	682	496
NM_001273746	4637	FBgn0032946	CG8663	nrv3	460	383	399	778	423	911	876	362	599
NM_001273749	4776	FBgn0086779	CG11628	step	1001	1765	1312	1630	1661	2056	1097	811	1230
NM_001273759	7023	FBgn0032986	CG3262	CG3262	1055	992	1236	1068	830	750	1036	1435	915
NM_001273760	662	FBgn0032987	CG12775	RpL21	11	12	8	5	4	8	1	1	8
NM_001273764	5997	FBgn0040010	CG17493	CG17493	201	160	530	293	482	232	65	350	335
NM_001273767	2764	FBgn0000384	CG17678	cta	689	781	546	705	610	426	880	1147	812
NM_001273770	1160	FBgn0262116	CG40127	RNASEK	66	122	57	39	127	27	19	41	47
NM_001273771	1013	FBgn0040007	CG18001	RpL38	797	452	432	585	411	971	488	331	434
NM_001273775	2672	FBgn0250830	CG12547	CG12547	129	164	179	239	154	27	84	119	214
NM_001273782	3051	FBgn0027507	CG1344	CG1344	326	375	256	292	326	152	212	323	253
NM_001273783	3919	FBgn0033029	CG8426	Not3	264	317	316	228	189	553	247	170	318
NM_001273784	1811	FBgn0022288	CG12792	l(2)09851	35	6	47	75	27	3	49	131	62
NM_001273789	2720	FBgn0033051	CG7863	Strica	56	21	45	16	44	120	31	20	40
NM_001273791	3248	FBgn0033062	CG7843	Ars2	518	604	694	449	460	580	408	537	907
NM_001273795	4718	FBgn0263144	CG8276	bin3	92	86	14	10	89	51	68	9	18
NM_001273805	2043	FBgn0027066	CG3265	Eb1	219	167	155	146	196	281	188	252	110
NM_001273819	7918	FBgn0053558	CG33558	mim	213	289	503	170	460	666	269	468	867
NM_001273824	1381	FBgn0029506	CG10106	Tsp42Ee	40	93	44	15	131	60	37	47	37
NM_001273829	1326	FBgn0033135	CG12839	Tsp42En	94	21	12	44	101	37	43	50	37
NM_001273835	9145	FBgn0033159	CG17800	Dscam1	262	363	233	281	266	213	32	858	118
NM_001273849	2368	FBgn0033185	CG1603	CG1603	65	85	86	23	68	133	31	6	39
NM_001273856	1939	FBgn0050495	CG30495	CG30495	25	72	71	17	48	58	7	46	32
NM_001273861	2894	FBgn0042135	CG18812	CG18812	1638	1316	505	753	1178	791	722	1929	831
NM_001273864	2668	FBgn0025360	CG18455	Optix	258	303	182	184	154	181	223	218	153
NM_001273867	1173	FBgn0021814	CG12770	Vps28	53	151	139	199	232	79	100	197	123
NM_001273892	3613	FBgn0033402	CG2078	Myd88	158	771	487	516	892	579	649	410	843
NM_001273896	2440	FBgn0017558	CG8808	Pdk	67	100	74	111	71	133	65	82	57
NM_001273899	4527	FBgn0033421	CG1888	CG1888	504	75	65	104	208	32	142	55	151
NM_001273907	960	FBgn0050010	CG30010	CG30010	11	2	7	54	9	14	14	32	22
NM_001273912	5240	FBgn0011656	CG1429	Mef2	96	21	11	87	51	25	5	30	11
NM_001273913	3908	FBgn0011656	CG1429	Mef2	2	9	11	6	6	18	3	8	10
NM_001273916	2924	FBgn0004907	CG17870	14-3-3zeta	12	6	17	21	9	26	61	63	22
NM_001273917	1760	FBgn0004907	CG17870	14-3-3zeta	13	44	24	33	29	66	59	27	25
NM_001273924	2669	FBgn0265512	CG12214	mlt	275	267	258	240	196	148	278	244	222
NM_001273939	667	FBgn0033523	CG12895	CG12895	52	55	27	62	61	34	27	38	42
NM_001273948	612	FBgn0033570	CG7712	ND-B14	4	11	10	3	6	14	14	1	14
NM_001273950	8446	FBgn0040765	CG33473	luna	429	469	378	72	722	404	313	218	408
NM_001273969	11743	FBgn0033636	CG10897	tou	839	750	1121	312	973	1320	601	494	1063
NM_001273970	10721	FBgn0033636	CG10897	tou	19	16	15	21	21	12	66	5	8
NM_001273974	7780	FBgn0013756	CG8274	Mtor	47	77	83	109	37	82	41	28	84
NM_001273981	10378	FBgn0086677	CG30040	jeb	3216	2593	3192	2430	2711	3519	3400	2978	3772
NM_001273982	630	FBgn0033683	CG18343	CG18343	70	89	32	121	165	106	113	160	53
NM_001273985	1628	FBgn0033702	CG8854	CG8854	115	119	60	106	233	38	242	59	60
NM_001274006	5956	FBgn0263998	CG43741	Ack-like	354	338	855	395	507	1025	565	850	729
NM_001274008	1120	FBgn0033799	CG4604	GLaz	27	33	13	21	20	24	36	48	14
NM_001274011	1101	FBgn0033799	CG4604	GLaz	15	22	17	20	20	4	21	7	11
NM_001274028	3745	FBgn0027581	CG6191	CG6191	565	578	371	471	772	441	534	622	343
NM_001274042	6899	FBgn0265974	CG10117	ttv	404	821	617	976	495	979	482	435	1329
NM_001274050	4167	FBgn0020767	CG10155	Spred	2664	2994	2619	2199	2582	2731	1878	2355	3254
NM_001274065	11747	FBgn0263980	CG43729	CG43729	1749	969	1406	1007	1058	1431	919	1309	1139
NM_001274070	8871	FBgn0019968	CG8183	Khc-73	2265	1399	1462	964	1152	2088	651	1668	1383
NM_001274093	2274	FBgn0034091	CG8448	mrj	76	72	130	55	144	114	88	13	211
NM_001274096	5034	FBgn0264273	CG33960	Sema2b	501	329	265	199	351	458	307	393	635
NM_001274098	9402	FBgn0040505	CG8250	Alk	276	443	654	455	312	758	382	392	251
NM_001274105	3947	FBgn0026533	CG5935	Dek	366	963	714	797	1004	823	820	849	810
NM_001274106	4711	FBgn0003091	CG6622	Pkc53E	1818	1358	2139	1304	1231	2331	1872	3077	2763
NM_001274111	1603	FBgn0010226	CG8938	GstS1	4	2	3	2	6	3	1	8	6
NM_001274115	7651	FBgn0265487	CG33197	mbl	2957	2280	2141	2746	2294	3035	3426	3685	2779
NM_001274121	3963	FBgn0022987	CG4816	qkr54B	274	388	515	374	561	852	649	412	547
NM_001274128	561	FBgn0034245	CG14482	UQCR-6.4	27	9	22	14	13	30	24	1	12
NM_001274132	5365	FBgn0029006	CG4943	Smurf	472	286	413	240	260	254	370	591	233
NM_001274134	4582	FBgn0041585	CG11430	olf186-F	26	50	108	17	5	75	41	1	137
NM_001274138	4384	FBgn0003044	CG5109	Pcl	88	154	142	98	236	174	144	280	222
NM_001274139	3060	FBgn0034304	CG5742	CG5742	112	173	98	38	86	136	121	156	50
NM_001274141	2057	FBgn0034312	CG10916	CG10916	113	146	201	59	171	129	54	96	283
NM_001274146	6170	FBgn0050115	CG30115	GEFmeso	38	38	10	26	18	18	10	5	11
NM_001274157	3081	FBgn0086358	CG7417	Tab2	28	131	35	106	131	47	80	81	25
NM_001274158	3239	FBgn0264753	CG44011	Rgk1	413	691	719	355	558	486	850	975	1034
NM_001274163	2804	FBgn0261456	CG11228	hpo	58	216	74	183	152	109	160	88	54
NM_001274164	14827	FBgn0003435	CG9218	sm	82	107	127	60	136	142	54	75	151
NM_001274173	2078	FBgn0267791	CG13425	HnRNP-K	114	82	20	14	109	2	9	109	37
NM_001274184	2374	FBgn0050296	CG30296	RIC-3	12	8	4	17	9	27	32	7	23
NM_001274189	4678	FBgn0050389	CG30389	CG30389	339	348	168	138	271	233	213	155	276
NM_001274206	4365	FBgn0003175	CG4444	px	351	260	370	430	390	648	569	323	507
NM_001274207	8360	FBgn0003175	CG4444	px	617	577	859	730	1121	1722	649	517	1065
NM_001274208	3553	FBgn0260866	CG12489	dnr1	539	738	459	260	545	786	651	364	458
NM_001274215	1321	FBgn0261564	CG42678	Reep1	357	355	27	89	199	2	88	152	213
NM_001274225	1271	FBgn0034885	CG4019	Eglp4	2	6	21	9	14	31	21	35	20
NM_001274226	2062	FBgn0265052	CG44167	St3	672	869	554	500	896	847	740	1005	659
NM_001274230	1768	FBgn0020372	CG11303	TM4SF	23	5	2	15	4	23	4	2	26
NM_001274231	1071	FBgn0034935	CG13565	Orcokinin	60	216	142	54	166	219	255	169	130
NM_001274241	8297	FBgn0053988	CG33988	Mid1	1907	1635	2212	966	723	3054	1864	1263	2104
NM_001274250	3550	FBgn0035094	CG9380	CG9380	437	224	414	257	115	302	420	122	320
NM_001274252	4411	FBgn0001325	CG3340	Kr	50	165	192	113	6	250	157	156	177
NM_001274253	3413	FBgn0052475	CG32475	mthl8	1595	2217	1568	1189	1300	725	750	615	396
NM_001274254	4959	FBgn0020386	CG1210	Pdk1	187	139	289	210	94	263	166	230	283
NM_001274258	8652	FBgn0000541	CG32346	E(bx)	57	11	47	21	23	18	29	28	15
NM_001274259	9296	FBgn0000541	CG32346	E(bx)	69	8	57	61	39	7	65	1	3
NM_001274266	3411	FBgn0035121	CG7008	Tudor-SN	329	174	170	199	207	252	200	486	157
NM_001274289	1494	FBgn0035152	CG3386	CG3386	11	71	21	39	23	57	9	29	36
NM_001274294	4329	FBgn0035162	CG13900	CG13900	85	86	76	93	84	106	49	111	39
NM_001274300	7873	FBgn0052479	CG32479	Usp10	1942	1547	1683	1065	1507	1727	1269	1664	1371
NM_001274317	6339	FBgn0052333	CG32333	CG32333	962	567	831	491	581	297	504	747	1676
NM_001274318	1805	FBgn0010333	CG2248	Rac1	55	57	38	46	116	21	38	35	46
NM_001274319	2569	FBgn0035204	CG2277	CG2277	109	219	160	125	356	132	230	42	130
NM_001274321	739	FBgn0011361	CG9160	ND-ACP	26	15	19	8	17	5	13	44	23
NM_001274326	3000	FBgn0004635	CG1004	rho	89	151	52	20	73	103	47	90	73
NM_001274328	3483	FBgn0043458	CG12084	CG12084	126	162	342	174	154	170	102	227	260
NM_001274332	1907	FBgn0035228	CG12091	CG12091	88	112	39	108	165	32	94	57	20
NM_001274338	1398	FBgn0035238	CG12104	CG12104	61	145	177	107	99	261	162	140	113
NM_001274341	3378	FBgn0013342	CG17248	nSyb	166	254	372	468	216	276	306	245	356
NM_001274344	1348	FBgn0035254	CG7974	CG7974	39	30	24	6	10	29	35	27	32
NM_001274352	5090	FBgn0035267	CG13921	CG13921	35	10	7	49	20	18	49	22	11
NM_001274366	2702	FBgn0004636	CG1956	Rap1	199	299	187	254	236	174	299	279	230
NM_001274368	1745	FBgn0035287	CG13937	CG13937	6	9	9	3	5	2	8	10	12
NM_001274372	2006	FBgn0035298	CG1140	SCOT	27	12	14	19	67	28	81	100	13
NM_001274400	4127	FBgn0266696	CG45186	CG45186	27	76	31	35	38	11	46	78	29
NM_001274401	1689	FBgn0035348	CG16758	CG16758	5	2	13	8	10	2	23	22	1
NM_001274402	5271	FBgn0010909	CG16973	msn	41	32	21	21	27	68	6	44	63
NM_001274404	5643	FBgn0010909	CG16973	msn	15	36	13	18	22	23	8	24	15
NM_001274409	7459	FBgn0264606	CG43955	Fife	86	104	81	117	112	254	44	138	103
NM_001274437	3792	FBgn0035437	CG11526	Strip	8	21	79	27	24	81	14	16	45
NM_001274456	4273	FBgn0035477	CG14982	CG14982	412	443	359	385	417	552	617	272	301
NM_001274458	7025	FBgn0035481	CG12605	CG12605	2316	1846	2036	2224	1241	3176	2298	1215	2403
NM_001274459	2770	FBgn0035481	CG12605	CG12605	11	8	15	4	2	50	7	14	15
NM_001274461	9075	FBgn0004880	CG1130	scrt	9496	5044	6805	3999	6097	6673	4753	5343	7571
NM_001274475	2638	FBgn0004574	CG15811	Rop	1444	1366	1126	850	1138	1482	1793	1263	961
NM_001274480	2355	FBgn0001257	CG15009	ImpL2	818	641	529	208	439	788	493	781	527
NM_001274509	2541	FBgn0052423	CG32423	shep	41	41	33	33	70	15	27	115	67
NM_001274511	3655	FBgn0016031	CG10645	lama	102	43	83	64	108	115	24	62	17
NM_001274512	4735	FBgn0085420	CG34391	DIP-delta	426	117	276	403	258	568	494	523	367
NM_001274516	3929	FBgn0035625	CG5249	Blimp-1	37	53	50	64	66	34	61	133	15
NM_001274518	7525	FBgn0085447	CG34418	sif	256	83	325	348	220	433	594	304	580
NM_001274521	4885	FBgn0283472	CG10539	S6k	1001	670	802	779	913	1543	557	897	1169
NM_001274523	1191	FBgn0035639	CG5537	kri	79	86	40	87	79	68	72	58	36
NM_001274531	1657	FBgn0028980	CG6586	tant	25	76	67	33	65	50	33	9	36
NM_001274534	4462	FBgn0035677	CG13293	CG13293	1063	839	776	662	686	1521	801	1217	1168
NM_001274540	8082	FBgn0035688	CG10289	CG10289	1075	634	812	761	1227	1073	1096	332	1086
NM_001274541	3444	FBgn0035688	CG10289	CG10289	24	17	1	23	23	2	30	16	11
NM_001274545	1778	FBgn0001258	CG10160	ImpL3	36	49	3	5	16	29	61	34	22
NM_001274548	2198	FBgn0035702	CG10147	CG10147	341	328	220	221	288	390	295	519	242
NM_001274558	1189	FBgn0035715	CG10103	CG10103	180	343	120	112	371	80	155	172	108
NM_001274565	3264	FBgn0035733	CG8641	CG8641	793	341	519	200	379	346	468	774	573
NM_001274574	3713	FBgn0012058	CG8610	Cdc27	161	164	79	78	109	119	107	75	45
NM_001274575	7838	FBgn0035756	CG32381	unc-13-4A	703	381	619	504	716	920	367	491	966
NM_001274582	2080	FBgn0082598	CG8580	akirin	194	124	100	57	117	215	105	75	274
NM_001274588	2429	FBgn0014011	CG8556	Rac2	1223	1230	1391	910	1296	753	726	1417	1274
NM_001274595	4108	FBgn0268063	CG32372	ltl	350	645	358	156	144	137	202	205	221
NM_001274609	6153	FBgn0265084	CG44195	CG44195	196	129	310	242	159	508	205	204	303
NM_001274610	2837	FBgn0035815	CG7422	Snmp2	137	82	68	44	72	19	175	118	56
NM_001274612	3209	FBgn0035816	CG13685	CG13685	175	472	424	254	430	159	444	428	298
NM_001274614	1821	FBgn0001208	CG7399	Hn	168	253	237	400	269	349	342	512	286
NM_001274626	6235	FBgn0011817	CG7892	nmo	1171	733	1166	800	637	1768	834	180	1141
NM_001274629	2474	FBgn0027549	CG7927	CG7927	3	4	17	10	14	7	13	6	9
NM_001274639	1729	FBgn0035853	CG7375	UbcE2M	7	12	36	7	16	19	12	7	17
NM_001274653	3451	FBgn0035903	CG6765	CG6765	27	28	22	47	22	59	11	13	22
NM_001274655	3230	FBgn0024236	CG6817	foi	35	20	5	2	13	18	4	2	11
NM_001274657	9937	FBgn0260442	CG6831	rhea	165	44	45	112	41	102	97	130	73
NM_001274667	1135	FBgn0011509	CG33162	SrpRbeta	60	117	60	88	80	45	87	84	56
NM_001274670	8968	FBgn0266084	CG42610	Fhos	124	73	85	109	145	125	157	70	49
NM_001274679	6425	FBgn0264307	CG43782	orb2	6	6	15	12	31	27	7	18	67
NM_001274680	1845	FBgn0035951	CG5068	CG5068	268	228	165	126	237	205	165	358	211
NM_001274685	6538	FBgn0011206	CG4760	bol	6125	3861	6275	4316	3581	8146	3822	3053	8691
NM_001274693	7186	FBgn0264000	CG43743	GluRIB	608	268	444	125	381	599	460	456	567
NM_001274698	1793	FBgn0015218	CG4035	eIF-4E	2	1	2	10	8	2	5	5	2
NM_001274712	2118	FBgn0036030	CG6767	CG6767	19	28	57	60	60	41	63	59	48
NM_001274740	4220	FBgn0085385	CG34356	bma	39	14	8	17	58	16	13	10	34
NM_001274741	5875	FBgn0085385	CG34356	bma	586	328	335	97	227	337	111	244	616
NM_001274754	1555	FBgn0036096	CG8003	CG8003	12	34	2	6	12	1	33	51	2
NM_001274756	5110	FBgn0010762	CG32067	simj	1102	903	843	830	485	711	451	830	593
NM_001274757	558	FBgn0053493	CG33493	CG33493	1	4	4	3	2	7	5	1	8
NM_001274765	2434	FBgn0263776	CG43693	CG43693	400	708	225	200	431	121	333	184	283
NM_001274769	614	FBgn0036126	CG6272	CG6272	301	808	433	538	497	337	372	207	310
NM_001274771	777	FBgn0003462	CG11793	Sod1	47	62	10	12	40	7	14	37	11
NM_001274784	1976	FBgn0259481	CG11711	Mob2	12	12	3	27	10	11	1	12	16
NM_001274789	1373	FBgn0042138	CG18815	CG18815	38	100	70	62	58	117	56	160	127
NM_001274791	1628	FBgn0036188	CG7339	CG7339	546	571	603	665	729	729	632	725	711
NM_001274814	2228	FBgn0036257	CG6811	RhoGAP68F	8	14	28	7	20	7	27	61	9
NM_001274820	1837	FBgn0000592	CG6917	Est-6	362	411	50	111	134	61	136	123	108
NM_001274829	4044	FBgn0036279	CG4357	Ncc69	10	38	21	10	14	22	17	44	1
NM_001274830	4051	FBgn0036279	CG4357	Ncc69	66	173	172	59	21	98	78	93	48
NM_001274838	1805	FBgn0036294	CG10654	CG10654	17	32	47	15	22	92	29	26	50
NM_001274851	1841	FBgn0010235	CG5433	Klc	7	8	12	9	54	4	10	6	19
NM_001274858	1369	FBgn0036318	CG11009	Wbp2	96	56	77	59	245	94	42	160	138
NM_001274865	1568	FBgn0036341	CG11278	Syx13	145	44	55	52	82	6	26	147	62
NM_001274871	930	FBgn0036364	CG14109	CG14109	43	57	57	65	55	62	38	40	25
NM_001274874	3283	FBgn0036369	CG10089	CG10089	543	904	635	571	782	1118	741	444	595
NM_001274878	2929	FBgn0264001	CG43744	bru3	762	587	378	495	536	528	677	510	516
NM_001274879	2665	FBgn0264001	CG43744	bru3	332	227	224	356	168	234	265	218	194
NM_001274891	1356	FBgn0061515	CG6513	endos	595	617	455	799	635	455	719	767	481
NM_001274893	3590	FBgn0026418	CG6603	Hsc70Cb	152	127	110	95	130	89	101	132	65
NM_001274895	4924	FBgn0267795	CG32138	Frl	9	16	25	54	38	5	25	46	27
NM_001274910	4233	FBgn0003459	CG3836	stwl	71	17	96	47	92	231	50	240	113
NM_001274913	2846	FBgn0036428	CG9238	Gbs-70E	54	43	27	53	27	28	30	73	47
NM_001274919	7272	FBgn0036451	CG9425	CG9425	67	60	24	90	14	182	31	105	22
NM_001274935	9225	FBgn0086690	CG33957	Plp	139	77	44	71	63	103	89	82	111
NM_001274942	1906	FBgn0036484	CG6859	Pex3	363	491	397	324	348	375	341	424	510
NM_001274947	1628	FBgn0036502	CG7841	CG7841	196	186	138	217	250	179	108	314	121
NM_001274949	1056	FBgn0000565	CG7266	Eip71CD	34	47	62	28	25	40	2	45	22
NM_001274956	2027	FBgn0036516	CG7656	CG7656	314	320	226	398	370	237	225	520	153
NM_001274962	2495	FBgn0010105	CG17943	comm	255	435	408	302	337	359	553	439	383
NM_001274982	3910	FBgn0259824	CG6017	Hip14	999	687	790	713	916	1107	1243	442	529
NM_001274987	1754	FBgn0260635	CG12284	Diap1	49	47	53	8	40	21	7	32	27
NM_001274991	2159	FBgn0263602	CG5241	Tasp1	626	436	313	276	374	445	197	347	408
NM_001274994	5042	FBgn0263603	CG5215	Zn72D	98	156	247	257	200	170	88	225	236
NM_001275003	2796	FBgn0036583	CG13055	CG13055	406	217	317	421	316	174	339	565	206
NM_001275011	6179	FBgn0036621	CG16807	roq	470	290	418	257	205	430	300	648	403
NM_001275048	6001	FBgn0036684	CG3764	CG3764	278	134	132	189	57	166	385	208	101
NM_001275050	9015	FBgn0260943	CG32169	Rbp6	58	67	78	57	60	120	101	64	118
NM_001275055	8180	FBgn0036725	CG18265	CG18265	497	460	379	489	467	669	315	184	512
NM_001275057	2249	FBgn0036727	CG7589	CG7589	121	156	124	148	50	111	203	73	79
NM_001275064	6041	FBgn0025455	CG6292	CycT	64	4	19	36	25	28	15	36	8
NM_001275070	1589	FBgn0036756	CG5582	cln3	13	2	6	6	13	3	6	24	9
NM_001275073	1240	FBgn0264748	CG44006	CG44006	344	1587	664	581	1630	360	274	831	621
NM_001275088	3872	FBgn0036801	CG6896	MYPT-75D	501	369	330	411	464	436	473	354	452
NM_001275089	4663	FBgn0036801	CG6896	MYPT-75D	846	700	408	837	605	734	805	355	406
NM_001275103	4696	FBgn0036844	CG14080	Mkp3	992	599	799	647	738	2276	1177	896	1130
NM_001275109	5696	FBgn0016797	CG9739	fz2	402	379	254	534	281	483	480	754	372
NM_001275119	2589	FBgn0036875	CG9449	CG9449	203	159	128	337	196	209	199	282	131
NM_001275121	1592	FBgn0036876	CG9451	CG9451	86	46	51	72	39	62	27	79	19
NM_001275128	2423	FBgn0036890	CG9368	CG9368	50	47	148	61	19	108	169	117	112
NM_001275129	4347	FBgn0260655	CG8793	l(3)76BDm	181	152	134	150	118	201	108	130	94
NM_001275136	1221	FBgn0083952	CG34116	CG14103	6	5	10	11	28	11	15	1	20
NM_001275137	1233	FBgn0036911	CG8660	Fibp	17	3	12	7	7	2	1	7	2
NM_001275140	3588	FBgn0013799	CG8567	Deaf1	618	521	341	378	643	523	552	728	444
NM_001275142	2816	FBgn0003744	CG8637	trc	575	811	565	663	684	623	677	748	496
NM_001275149	6424	FBgn0262519	CG8103	Mi-2	34	73	21	13	33	51	52	26	3
NM_001275150	847	FBgn0036918	CG7770	Pfdn6	31	42	39	26	29	53	30	96	38
NM_001275156	1008	FBgn0036928	CG7654	Tom20	101	145	176	159	162	211	102	99	104
NM_001275157	4374	FBgn0036934	CG7395	sNPF-R	102	127	174	203	288	611	32	117	16
NM_001275162	5003	FBgn0261556	CG42674	CG42674	229	141	85	121	106	99	84	110	136
NM_001275175	1806	FBgn0036974	CG5605	eRF1	676	370	411	368	484	610	248	550	523
NM_001275176	1873	FBgn0036974	CG5605	eRF1	6	37	10	12	43	18	46	48	14
NM_001275177	2230	FBgn0036975	CG5618	CG5618	108	31	48	14	23	19	10	19	35
NM_001275180	2033	FBgn0036988	CG5262	CG5262	26	35	36	32	16	13	23	8	23
NM_001275189	2046	FBgn0037010	CG4825	CG4825	207	174	192	318	258	315	307	226	237
NM_001275205	9982	FBgn0003415	CG9936	skd	196	106	125	114	101	133	62	189	203
NM_001275225	969	FBgn0037078	CG12971	CG12971	22	24	17	74	88	42	64	96	64
NM_001275241	1216	FBgn0028663	CG7625	VhaM9.7-b	133	253	171	227	227	196	108	263	200
NM_001275253	1994	FBgn0037108	CG11306	CG11306	67	46	66	30	39	31	31	46	51
NM_001275267	2823	FBgn0037138	CG7145	P5CDh1	3	31	8	22	4	1	19	26	20
NM_001275269	2968	FBgn0262737	CG7437	mub	13	2	7	2	9	5	4	3	10
NM_001275270	5378	FBgn0037142	CG14562	CG14562	290	344	428	358	309	565	316	416	375
NM_001275275	8353	FBgn0037153	CG12673	olf413	583	1580	1430	437	560	970	375	684	1237
NM_001275301	2214	FBgn0037206	CG12768	CG12768	12	37	29	44	40	70	11	41	20
NM_001275302	1855	FBgn0037206	CG12768	CG12768	13	25	58	61	19	29	21	86	67
NM_001275303	8333	FBgn0262509	CG43079	nrm	146	156	202	262	160	461	193	227	468
NM_001275304	1224	FBgn0024733	CG17521	RpL10	156	232	165	85	265	74	76	154	55
NM_001275306	538	FBgn0052230	CG32230	ND-MLRQ	16	10	6	9	29	21	34	9	8
NM_001275307	1163	FBgn0039977	CG17454	CG17454	94	108	131	34	130	203	146	71	105
NM_001275309	3103	FBgn0264699	CG43968	CG43968	245	117	162	521	629	694	97	1314	546
NM_001275310	881	FBgn0058045	CG40045	CG40045	73	232	126	82	124	230	98	133	99
NM_001275319	9682	FBgn0041605	CG32490	cpx	240	101	307	301	158	691	112	652	408
NM_001275321	3871	FBgn0261086	CG9778	Syt14	87	67	157	124	87	197	19	104	98
NM_001275322	3813	FBgn0037238	CG1090	CG1090	120	16	64	18	65	96	23	107	56
NM_001275326	3232	FBgn0051523	CG31523	CG31523	119	99	39	64	31	81	75	82	62
NM_001275334	2040	FBgn0010750	CG2503	atms	17	43	47	22	20	43	45	26	24
NM_001275339	2975	FBgn0037282	CG14657	CG14657	106	165	131	108	136	169	108	165	128
NM_001275342	5707	FBgn0259212	CG42312	cno	28	43	40	35	28	56	62	87	103
NM_001275345	9118	FBgn0259212	CG42312	cno	11	13	49	27	6	22	15	26	51
NM_001275347	2662	FBgn0040208	CG10229	Kat60	48	25	44	24	23	37	19	63	13
NM_001275351	4339	FBgn0264712	CG1172	CG1172	98	25	36	40	50	42	5	4	33
NM_001275352	4442	FBgn0037326	CG14669	CG14669	927	672	756	473	206	1755	162	736	684
NM_001275358	998	FBgn0086768	CG2152	Pcmt	5	7	1	5	8	22	15	4	10
NM_001275366	1321	FBgn0037358	CG2185	elm	606	644	378	577	553	420	633	575	414
NM_001275367	3307	FBgn0010772	CG2179	Xe7	263	133	192	137	152	105	109	412	174
NM_001275372	4660	FBgn0037379	CG10979	CG10979	293	413	357	447	296	548	419	279	606
NM_001275387	8396	FBgn0264495	CG42803	gpp	112	176	120	96	128	396	97	272	110
NM_001275389	6313	FBgn0037445	CG9727	CG9727	1783	1141	1506	1224	1594	2062	1202	1610	1506
NM_001275391	4651	FBgn0053202	CG33202	dpr11	335	296	330	243	191	184	142	67	348
NM_001275397	1207	FBgn0037468	CG1943	CG1943	91	149	56	64	128	63	67	90	51
NM_001275421	6187	FBgn0037525	CG17816	CG17816	137	122	113	206	116	199	245	101	245
NM_001275422	2748	FBgn0037526	CG10092	ArgRS-m	24	56	85	41	77	6	71	10	91
NM_001275446	4110	FBgn0024326	CG9738	Mkk4	753	1299	454	683	615	569	602	711	627
NM_001275449	373	FBgn0259992	CG42489	CG42489	31	94	28	16	42	37	54	45	52
NM_001275450	3970	FBgn0263231	CG9748	bel	2028	2058	2401	1857	2317	2521	2030	1798	2174
NM_001275451	2796	FBgn0037606	CG8032	CG8032	303	305	235	273	307	287	293	386	288
NM_001275454	2904	FBgn0037613	CG9790	Cks85A	24	13	28	7	28	59	18	58	35
NM_001275460	2072	FBgn0037635	CG9837	CG9837	258	235	188	71	100	327	186	203	181
NM_001275461	6145	FBgn0037636	CG9821	CG9821	535	609	603	406	487	1004	383	437	714
NM_001275465	1733	FBgn0037648	CG11975	CG11975	136	304	185	235	414	183	122	117	239
NM_001275486	3624	FBgn0261552	CG42670	ps	13	7	18	17	4	2	7	29	25
NM_001275488	12378	FBgn0037698	CG16779	CG16779	9	9	25	28	4	40	33	6	56
NM_001275503	4429	FBgn0037736	CG12950	CG12950	217	334	411	412	182	354	217	206	477
NM_001275509	700	FBgn0002868	CG9470	MtnA	214	341	222	263	284	252	209	197	181
NM_001275512	5638	FBgn0037760	CG9461	FBXO11	570	667	526	1100	988	1197	1130	604	1049
NM_001275516	3071	FBgn0037770	CG5358	Art4	44	101	80	114	90	53	106	51	67
NM_001275522	3399	FBgn0037792	CG6241	TAF1B	38	16	41	100	10	26	38	121	12
NM_001275540	2098	FBgn0027584	CG4757	CG4757	751	787	350	196	271	168	288	602	211
NM_001275554	1142	FBgn0037942	CG14721	CG14721	17	5	10	6	11	18	9	3	10
NM_001275567	2973	FBgn0037998	CG4848	CG4848	10	68	43	22	39	23	36	69	7
NM_001275568	4785	FBgn0037998	CG4848	CG4848	39	80	97	97	88	12	101	1	158
NM_001275581	3196	FBgn0038087	CG10134	beat-Va	47	47	239	47	46	124	78	1	38
NM_001275601	3262	FBgn0000024	CG17907	Ace	52	54	32	35	52	33	97	138	66
NM_001275602	487	FBgn0040551	CG11686	CG11686	9	34	11	13	57	13	7	10	5
NM_001275613	3334	FBgn0038168	CG9591	omd	46	29	15	15	35	14	29	56	24
NM_001275623	6840	FBgn0085412	CG34383	CG34383	213	177	248	149	350	363	392	235	415
NM_001275645	4013	FBgn0003169	CG7904	put	700	680	379	473	419	341	423	107	739
NM_001275648	1647	FBgn0038256	CG7530	CG7530	97	73	127	227	167	55	40	165	182
NM_001275650	1913	FBgn0011217	CG7425	eff	767	880	591	850	722	544	1077	613	750
NM_001275653	8309	FBgn0266756	CG44012	btsz	22	18	8	11	16	4	16	87	23
NM_001275657	2336	FBgn0266599	CG4264	Hsc70-4	50	35	39	23	83	23	25	81	67
NM_001275660	627	FBgn0011476	CG14865	l(3)neo43	5	30	13	25	13	10	8	25	21
NM_001275667	3988	FBgn0026441	CG4913	ear	295	305	317	620	315	779	473	497	356
NM_001275675	6164	FBgn0038341	CG14869	AdamTS-A	262	226	22	49	433	71	154	440	197
NM_001275683	619	FBgn0038363	CG18505	Acyp2	10	37	12	28	17	19	28	29	21
NM_001275684	5981	FBgn0262527	CG4699	nsl1	111	178	77	105	113	105	58	80	52
NM_001275693	1113	FBgn0038395	CG10407	CG10407	34	43	38	5	18	33	43	30	20
NM_001275696	5623	FBgn0250823	CG6963	gish	1332	1798	1831	424	1046	2297	1443	1720	1512
NM_001275707	1111	FBgn0038428	CG14894	CG14894	40	80	27	28	39	37	16	48	32
NM_001275708	1754	FBgn0038429	CG14882	CG14882	30	59	45	72	32	33	58	79	79
NM_001275716	4814	FBgn0262742	CG6588	Fas1	904	889	970	846	953	936	1053	1379	1055
NM_001275720	752	FBgn0038460	CG18622	CG18622	16	6	22	66	24	6	37	16	8
NM_001275722	1216	FBgn0038461	CG3678	CG3678	18	34	26	17	24	19	21	14	6
NM_001275724	2390	FBgn0038465	CG8913	Irc	28	10	8	5	28	9	34	18	8
NM_001275731	3789	FBgn0038488	CG11896	m-cup	350	534	582	667	679	942	720	721	645
NM_001275743	1533	FBgn0025571	CG5836	SF1	117	114	95	12	21	33	128	177	135
NM_001275782	3439	FBgn0051122	CG31122	CG31122	806	952	592	633	935	531	828	656	624
NM_001275789	3196	FBgn0261113	CG17836	Xrp1	338	207	95	84	263	43	70	73	109
NM_001275790	3167	FBgn0261113	CG17836	Xrp1	1147	1301	737	713	1554	813	825	1146	660
NM_001275791	1155	FBgn0038662	CG14290	Mpc1	206	150	78	146	99	58	188	95	94
NM_001275793	1265	FBgn0022338	CG5452	dnk	53	54	36	37	23	53	17	3	16
NM_001275797	3491	FBgn0267975	CG5269	vib	34	29	30	48	7	28	7	70	1
NM_001275801	12758	FBgn0260003	CG34157	Dys	3	28	11	19	28	33	3	11	43
NM_001275809	1790	FBgn0051216	CG31216	Naam	106	72	108	89	142	75	89	85	34
NM_001275816	6512	FBgn0038740	CG4562	CG4562	223	308	142	101	48	107	277	111	380
NM_001275820	1029	FBgn0260234	CG42508	Xport-B	3	28	8	16	15	17	10	9	7
NM_001275821	3100	FBgn0038755	CG4451	Hs6st	144	170	171	168	133	279	196	85	183
NM_001275826	10984	FBgn0262582	CG43122	cic	2536	2962	2972	2670	2832	5161	3235	1924	4093
NM_001275828	3830	FBgn0016917	CG4257	Stat92E	1055	1326	1005	762	885	994	718	1082	761
NM_001275829	3879	FBgn0016917	CG4257	Stat92E	42	51	42	18	46	34	64	32	55
NM_001275832	2917	FBgn0016917	CG4257	Stat92E	4	59	32	36	32	80	55	42	44
NM_001275841	4839	FBgn0015279	CG4141	Pi3K92E	3	23	12	127	101	82	75	91	35
NM_001275860	2132	FBgn0038842	CG5630	hdly	144	451	104	252	562	17	79	99	109
NM_001275861	5545	FBgn0002921	CG5670	Atpalpha	9379	7640	8477	5969	6743	10060	6705	8579	8880
NM_001275874	2280	FBgn0260004	CG7000	Snmp1	259	170	253	147	311	316	142	242	132
NM_001275877	4722	FBgn0038889	CG7922	Fancm	30	69	24	14	52	48	15	19	44
NM_001275881	2059	FBgn0003867	CG6705	tsl	155	62	142	149	127	331	161	300	187
NM_001275895	629	FBgn0040582	CG5791	CG5791	78	62	43	42	16	11	19	22	16
NM_001275904	1471	FBgn0038956	CG5379	CG5379	319	180	164	192	211	72	340	318	189
NM_001275906	1716	FBgn0038965	CG13852	mats	405	406	303	337	358	218	499	314	305
NM_001275912	6451	FBgn0038975	CG7050	Nrx-1	686	589	455	515	450	639	550	871	600
NM_001275914	5007	FBgn0038980	CG6919	Octbeta1R	1026	1353	1156	1112	1033	1103	1115	1756	1873
NM_001275915	1869	FBgn0038984	CG5315	AdipoR	108	130	24	15	22	46	41	88	11
NM_001275916	1505	FBgn0046114	CG4919	Gclm	165	219	177	232	275	283	258	211	252
NM_001275931	6109	FBgn0004395	CG4620	unk	443	434	291	418	337	665	218	435	294
NM_001275932	3188	FBgn0265042	CG44159	Irk1	53	6	46	82	74	41	66	52	79
NM_001275933	2910	FBgn0265042	CG44159	Irk1	3	1	3	4	2	1	6	2	2
NM_001275934	2716	FBgn0265042	CG44159	Irk1	50	18	46	35	20	3	41	101	67
NM_001275936	4261	FBgn0262975	CG43286	cnc	23	49	15	35	6	24	15	42	1
NM_001275941	8899	FBgn0004882	CG10868	orb	422	569	629	108	506	1040	191	688	1292
NM_001275944	586	FBgn0016119	CG4412	ATPsynCF6	19	9	10	18	14	7	18	20	5
NM_001275947	3278	FBgn0039089	CG10152	beat-IV	567	249	315	182	245	481	432	389	387
NM_001275963	914	FBgn0039132	CG5864	AP-1sigma	467	682	484	817	442	794	492	496	982
NM_001275966	3791	FBgn0039140	CG5410	Miro	122	78	39	14	46	19	66	172	97
NM_001275969	3370	FBgn0005649	CG5422	Rox8	9	18	14	15	16	36	9	31	28
NM_001275977	5025	FBgn0011225	CG5695	jar	140	168	291	206	273	239	435	435	319
NM_001275978	2700	FBgn0086365	CG13610	Orct2	66	58	10	82	45	30	30	44	26
NM_001275985	4498	FBgn0039186	CG5746	CG5746	553	1469	1358	1058	757	1919	956	1008	1765
NM_001275988	11027	FBgn0000036	CG5610	nAChRalpha1	859	1246	2038	1338	1354	3199	1555	680	2632
NM_001275990	3210	FBgn0003134	CG6593	Pp1alpha-96A	684	1404	1221	1226	1016	987	816	693	1335
NM_001275992	2963	FBgn0266758	CG6643	Esyt2	42	32	24	28	40	3	31	34	18
NM_001276001	2035	FBgn0027539	CG5807	lili	11	39	9	13	18	8	12	8	10
NM_001276004	2135	FBgn0013949	CG7021	Elal	118	17	98	9	9	123	10	129	16
NM_001276015	1040	FBgn0039265	CG11790	CG11790	40	35	33	6	68	47	12	69	43
NM_001276016	1721	FBgn0039266	CG11791	CG11791	200	102	105	119	180	296	156	205	184
NM_001276026	1822	FBgn0004509	CG10772	Fur1	25	43	26	20	53	11	5	27	56
NM_001276029	849	FBgn0053494	CG33494	CG33494	183	184	134	150	103	220	296	358	155
NM_001276031	10175	FBgn0011666	CG5099	msi	4447	2506	3069	3111	2301	5903	1975	2933	4681
NM_001276039	987	FBgn0039359	CG4759	RpL27	118	129	80	158	228	145	265	164	174
NM_001276048	3343	FBgn0027865	CG6120	Tsp96F	520	918	545	623	500	506	569	276	499
NM_001276054	3856	FBgn0051324	CG31324	CG31324	891	1229	611	1087	2573	1175	1076	1259	1241
NM_001276058	6905	FBgn0263289	CG43398	scrib	28	38	18	18	40	22	7	41	51
NM_001276068	1169	FBgn0001197	CG5499	His2Av	24	77	51	90	60	81	107	57	57
NM_001276069	1131	FBgn0026562	CG6378	SPARC	22	13	34	17	34	18	34	29	38
NM_001276078	1591	FBgn0042111	CG18766	CG18766	27	13	10	15	11	25	31	18	13
NM_001276084	5800	FBgn0039528	CG5634	dsd	108	81	73	90	108	142	123	183	83
NM_001276091	1343	FBgn0266579	CG45110	tau	191	159	140	209	315	377	351	472	409
NM_001276104	7452	FBgn0085391	CG34362	trv	81	180	156	80	63	10	12	354	279
NM_001276106	3540	FBgn0039584	CG14064	beat-VI	669	402	392	279	768	882	407	211	268
NM_001276121	2136	FBgn0265274	CG1448	Inx3	1023	861	1000	737	745	849	677	1307	604
NM_001276132	4844	FBgn0028476	CG15817	Usp1	106	103	51	36	63	19	41	35	49
NM_001276136	3198	FBgn0263236	CG11956	SP1029	40	47	7	1	5	23	25	2	9
NM_001276150	1495	FBgn0039690	CG1969	CG1969	18	40	18	7	13	4	4	7	4
NM_001276153	4765	FBgn0260990	CG1973	yata	689	1034	1079	810	698	1580	896	704	1089
NM_001276162	1381	FBgn0039723	CG15522	CG15522	211	147	65	88	71	281	117	195	121
NM_001276171	4704	FBgn0266411	CG45051	sima	614	578	281	461	761	306	337	739	400
NM_001276174	14807	FBgn0010113	CG15532	hdc	3644	2668	3140	2436	2429	2541	1619	3289	3224
NM_001276177	1118	FBgn0015221	CG1469	Fer2LCH	124	91	75	37	114	64	91	100	82
NM_001276179	2140	FBgn0039773	CG2224	CG2224	188	213	238	211	248	184	320	305	230
NM_001276182	4701	FBgn0082582	CG1539	tmod	137	360	420	207	401	687	248	258	306
NM_001276200	4440	FBgn0027598	CG31012	cindr	41	53	54	57	49	55	39	22	59
NM_001276202	4486	FBgn0004573	CG12073	5-HT7	321	305	276	185	72	585	104	238	138
NM_001276203	4156	FBgn0002413	CG2048	dco	470	858	721	655	426	873	459	354	420
NM_001276217	4450	FBgn0039858	CG11525	CycG	16539	15390	11364	15879	16061	16892	16862	18063	16021
NM_001276223	2660	FBgn0039875	CG1937	sip3	108	245	59	62	70	75	53	109	79
NM_001276225	5818	FBgn0002645	CG1483	Map205	1004	910	904	908	1078	1889	1666	1250	1288
NM_001276229	2139	FBgn0058263	CG40263	MFS17	128	88	103	96	99	195	48	193	150
NM_001276234	520	FBgn0260008	CG41623	UQCR-11	15	56	34	56	83	19	52	99	13
NM_001276235	2984	FBgn0058178	CG40178	CG40178	323	450	248	200	496	199	190	452	294
NM_001276236	4869	FBgn0058160	CG40160	CG40160	547	470	565	152	496	552	265	405	378
NM_001297786	13125	FBgn0026869	CG1981	Thd1	36	48	53	21	44	116	7	28	66
NM_001297788	12914	FBgn0025726	CG2999	unc-13	2668	2395	1696	1431	1674	1502	891	2802	1646
NM_001297790	2048	FBgn0010217	CG11154	ATPsynbeta	317	459	259	661	556	303	616	362	196
NM_001297791	10338	FBgn0087002	CG11064	apolpp	32	55	31	34	17	13	29	26	58
NM_001297794	3875	FBgn0052017	CG32017	CG32017	90	55	67	9	72	9	15	61	5
NM_001297816	4725	FBgn0025633	CG13366	CG13366	17	39	11	2	23	6	1	12	7
NM_001297821	493	FBgn0002579	CG7622	RpL36	18	27	24	13	34	22	21	26	21
NM_001297824	4657	FBgn0003575	CG6222	su(sable)	53	45	3	40	54	2	122	12	49
NM_001297832	3915	FBgn0025621	CG16989	CG16989	335	366	227	479	379	487	304	86	304
NM_001297844	3887	FBgn0024365	CG12773	CG12773	100	105	36	35	42	25	30	90	7
NM_001297846	3635	FBgn0024987	CG3056	ssx	243	295	389	344	311	340	397	135	472
NM_001297851	905	FBgn0026872	CG14777	CG14777	205	162	183	109	125	155	116	136	87
NM_001297853	1474	FBgn0026872	CG14777	CG14777	4	86	37	89	46	173	1	89	4
NM_001297855	2672	FBgn0025381	CG14782	rush	82	67	164	50	154	132	78	108	62
NM_001297859	6775	FBgn0053513	CG33513	Nmdar2	860	142	707	505	392	463	376	818	562
NM_001297867	920	FBgn0026089	CG14817	CG14817	2	9	18	2	29	6	22	39	50
NM_001297868	6716	FBgn0023510	CG17766	Rbcn-3B	1162	915	950	822	1201	997	846	1246	919
NM_001297875	6939	FBgn0004655	CG3707	wapl	63	75	62	57	56	55	56	25	70
NM_001297876	807	FBgn0025839	CG3621	ND-B14.5A	45	62	65	82	77	32	52	70	57
NM_001297890	2928	FBgn0023528	CG2924	CG2924	255	309	287	302	287	455	362	229	296
NM_001297891	2606	FBgn0023528	CG2924	CG2924	6	7	4	2	2	10	4	3	5
NM_001297895	13213	FBgn0284408	CG33950	trol	1165	1344	329	314	970	514	728	243	533
NM_001297898	3239	FBgn0260753	CG13758	Pdfr	24	24	15	23	19	18	29	17	13
NM_001297900	2946	FBgn0001404	CG9659	egh	24	38	56	38	23	60	36	77	40
NM_001297903	1765	FBgn0024993	CG2662	CG2662	23	15	9	4	6	7	17	11	8
NM_001297907	816	FBgn0028746	CG18508	CG18508	39	49	46	46	76	50	13	9	12
NM_001297909	5934	FBgn0029657	CG12535	CG12535	5	8	15	8	52	10	11	7	6
NM_001297910	4353	FBgn0029663	CG10804	CG10804	134	36	41	69	26	94	12	56	100
NM_001297933	1172	FBgn0029709	CG3564	CHOp24	29	4	5	11	11	21	28	20	10
NM_001297938	5675	FBgn0022768	CG2984	Pp2C1	430	163	283	294	291	224	133	170	316
NM_001297940	5127	FBgn0260971	CG42594	CG42594	20	46	19	11	17	13	9	14	52
NM_001297944	8370	FBgn0266000	CG44774	CG44774	253	129	337	136	190	404	156	152	244
NM_001297961	4454	FBgn0029763	CG4165	Usp16-45	270	160	207	241	203	187	153	276	221
NM_001297962	2956	FBgn0029766	CG15784	CG15784	439	531	356	116	234	154	13	365	33
NM_001297964	3357	FBgn0029768	CG16752	SPR	145	165	76	59	123	47	60	244	23
NM_001297967	1892	FBgn0029771	CG12730	CG12730	32	104	183	102	56	192	48	151	92
NM_001297970	3857	FBgn0028474	CG4119	CG4119	98	86	40	54	115	34	55	31	28
NM_001297977	3596	FBgn0052758	CG32758	CG32758	237	253	300	197	369	205	254	215	552
NM_001297988	3129	FBgn0029824	CG3726	CG3726	207	159	65	79	121	109	61	64	92
NM_001297989	2374	FBgn0029825	CG12728	CG12728	112	121	168	83	94	125	45	240	112
NM_001297999	1093	FBgn0003514	CG3595	sqh	44	34	19	17	9	13	35	8	15
NM_001298000	1403	FBgn0003514	CG3595	sqh	23	34	12	37	24	34	72	16	13
NM_001298002	1024	FBgn0003514	CG3595	sqh	18	10	12	7	6	5	16	2	9
NM_001298003	9366	FBgn0262730	CG14446	dtn	148	123	89	18	92	111	61	132	80
NM_001298008	2390	FBgn0086558	CG32744	Ubi-p5E	49	17	11	62	26	20	36	40	22
NM_001298009	3296	FBgn0026015	CG3458	Top3beta	47	128	68	62	56	21	22	66	90
NM_001298013	2187	FBgn0250869	CG42240	CG42240	467	620	233	404	613	470	465	642	300
NM_001298016	1130	FBgn0014026	CG3314	RpL7A	57	40	28	38	59	21	68	12	21
NM_001298026	2983	FBgn0029893	CG14442	CG14442	113	93	82	136	34	51	68	35	94
NM_001298028	3808	FBgn0029896	CG3168	CG3168	63	78	54	36	94	166	83	39	36
NM_001298030	3743	FBgn0029896	CG3168	CG3168	386	572	267	184	197	300	345	242	237
NM_001298038	10621	FBgn0263968	CG32743	nonC	373	321	379	438	334	591	383	172	446
NM_001298044	7289	FBgn0029922	CG14431	CG14431	68	110	93	123	188	281	119	82	186
NM_001298048	4100	FBgn0029941	CG1677	CG1677	666	642	410	475	589	649	643	657	618
NM_001298049	2340	FBgn0025549	CG1659	unc-119	317	442	292	425	563	262	218	490	172
NM_001298057	3875	FBgn0029962	CG1402	CG1402	83	53	167	201	188	353	33	110	44
NM_001298058	1656	FBgn0029969	CG10932	CG10932	71	45	49	35	77	49	114	89	68
NM_001298063	2961	FBgn0040087	CG1422	p115	52	5	18	6	10	17	30	42	18
NM_001298064	5250	FBgn0029976	CG1514	snz	789	680	832	978	811	946	713	351	690
NM_001298068	4042	FBgn0004657	CG1560	mys	50	19	20	2	11	25	11	29	13
NM_001298070	4397	FBgn0004657	CG1560	mys	213	210	153	160	203	181	137	262	173
NM_001298072	4238	FBgn0040319	CG2259	Gclc	516	567	378	341	687	438	337	401	333
NM_001298077	4521	FBgn0025800	CG2262	Smox	3254	2235	2652	2493	2713	4657	2047	2916	2322
NM_001298078	1286	FBgn0030006	CG17982	CG17982	6	22	3	13	12	3	3	5	3
NM_001298080	4294	FBgn0030017	CG2278	CG2278	289	189	306	308	275	421	347	73	317
NM_001298084	2325	FBgn0030030	CG1636	CG1636	39	29	24	9	29	15	28	42	62
NM_001298086	10506	FBgn0015519	CG2302	nAChRalpha3	1000	681	818	550	583	1536	839	574	958
NM_001298087	5188	FBgn0030034	CG10555	CG10555	460	304	308	319	155	580	491	306	307
NM_001298088	3773	FBgn0030037	CG12125	Miga	293	278	126	160	253	249	262	299	301
NM_001298089	2394	FBgn0030038	CG1440	CG1440	421	610	488	478	571	457	523	507	344
NM_001298097	1535	FBgn0030067	CG10648	Rbm13	90	60	58	68	39	120	87	133	71
NM_001298118	2539	FBgn0030114	CG17754	CG17754	59	32	28	34	37	37	43	30	46
NM_001298119	2970	FBgn0028292	CG15797	ric8a	149	116	99	125	103	214	209	167	51
NM_001298120	1888	FBgn0030122	CG16892	CG16892	7	6	10	1	5	20	8	4	26
NM_001298121	6204	FBgn0040236	CG12132	c11.1	31	48	88	22	37	133	24	33	125
NM_001298122	6176	FBgn0085478	CG34449	CG34449	41	20	28	16	23	37	24	47	32
NM_001298124	16625	FBgn0261260	CG42611	mgl	2361	2881	2658	1479	3098	2252	1580	2327	2031
NM_001298125	15850	FBgn0261260	CG42611	mgl	1770	1342	759	671	1270	1012	1373	972	991
NM_001298129	1854	FBgn0028327	CG32701	l(1)G0320	2462	2340	2494	2523	2419	2874	3143	2630	3114
NM_001298130	972	FBgn0030136	CG2998	RpS28b	433	426	396	411	553	944	425	401	356
NM_001298134	493	FBgn0266431	CG45061	CG45061	62	75	48	43	67	138	82	49	33
NM_001298136	1613	FBgn0052695	CG32695	CG32695	220	34	153	125	268	595	27	143	139
NM_001298139	1807	FBgn0026415	CG1780	Idgf4	428	523	235	412	395	151	215	360	150
NM_001298140	3542	FBgn0052694	CG32694	CG32694	483	442	400	527	457	496	189	489	315
NM_001298141	1616	FBgn0005391	CG2979	Yp2	369	156	116	333	322	105	529	267	125
NM_001298142	1611	FBgn0004045	CG2985	Yp1	5	7	3	11	20	5	12	7	8
NM_001298143	1838	FBgn0030177	CG2972	CG2972	23	29	6	7	10	19	18	6	5
NM_001298145	3817	FBgn0028342	CG2968	ATPsyndelta	290	219	168	428	504	316	501	242	374
NM_001298149	5824	FBgn0085437	CG34408	CG34408	27	13	11	18	17	33	5	24	34
NM_001298151	2979	FBgn0085437	CG34408	CG34408	32	64	24	10	48	70	32	22	8
NM_001298156	8493	FBgn0052677	CG32677	X11Lbeta	18	20	17	20	26	20	10	31	19
NM_001298158	1010	FBgn0052672	CG32672	Atg8a	168	304	164	153	213	249	126	50	196
NM_001298159	1183	FBgn0052672	CG32672	Atg8a	97	280	79	102	206	110	39	116	145
NM_001298168	4033	FBgn0017561	CG1615	Ork1	34	22	32	18	17	23	8	10	10
NM_001298169	4184	FBgn0030246	CG1582	CG1582	120	181	84	78	225	79	181	215	68
NM_001298174	10459	FBgn0263705	CG43657	Myo10A	76	105	43	54	96	35	30	48	46
NM_001298175	1060	FBgn0030258	CG1552	CG1552	154	87	54	125	71	65	79	161	53
NM_001298176	900	FBgn0030261	CG15203	CG15203	82	20	29	52	41	71	37	103	62
NM_001298191	761	FBgn0027359	CG1728	Tim8	38	18	17	32	47	6	20	18	19
NM_001298194	1990	FBgn0001145	CG1743	Gs2	898	840	262	359	697	245	461	384	346
NM_001298196	1188	FBgn0030306	CG1751	Spase25	111	26	7	78	54	6	18	13	42
NM_001298197	1245	FBgn0030309	CG1572	CG1572	60	52	11	3	16	1	8	2	2
NM_001298203	5088	FBgn0002723	CG1705	Met	189	461	347	137	324	427	17	207	335
NM_001298211	3741	FBgn0030336	CG1578	CG1578	153	37	45	111	94	171	39	165	68
NM_001298212	4512	FBgn0030336	CG1578	CG1578	845	647	749	871	760	808	1087	1740	733
NM_001298238	2970	FBgn0030420	CG12717	CG12717	20	32	32	21	18	6	24	33	16
NM_001298239	4267	FBgn0052647	CG32647	CG32647	175	104	107	144	75	123	176	97	102
NM_001298240	5943	FBgn0052647	CG32647	CG32647	2	140	80	38	32	109	154	352	115
NM_001298242	1588	FBgn0030435	CG4645	CG4645	97	95	102	129	115	132	152	159	91
NM_001298254	1224	FBgn0030447	CG2200	CG2200	2	6	8	6	4	12	15	18	3
NM_001298260	2887	FBgn0030452	CG4330	MFS10	218	166	138	143	101	144	202	184	129
NM_001298269	1780	FBgn0030467	CG1764	CG1764	101	58	38	19	43	9	42	29	106
NM_001298273	1051	FBgn0040309	CG1633	Jafrac1	121	53	62	81	115	11	1	51	67
NM_001298275	976	FBgn0040309	CG1633	Jafrac1	71	40	48	42	78	11	15	59	47
NM_001298278	1456	FBgn0030479	CG1987	Rbp1-like	1080	871	696	729	986	776	437	1328	669
NM_001298280	1603	FBgn0030481	CG1662	CG1662	1682	1480	1822	1583	2018	1721	2447	2453	1846
NM_001298289	4545	FBgn0030504	CG2691	CG2691	19	8	14	5	10	2	21	3	1
NM_001298290	5049	FBgn0030505	CG11172	NFAT	35	23	14	22	43	59	42	34	28
NM_001298295	4320	FBgn0030512	CG9940	CG9940	80	73	39	39	86	27	43	134	28
NM_001298299	1868	FBgn0004047	CG11129	Yp3	276	182	112	233	112	178	362	86	126
NM_001298303	2893	FBgn0030530	CG11063	jub	100	62	77	108	164	106	71	28	56
NM_001298309	2509	FBgn0030558	CG1461	CG1461	26	2	110	7	7	85	5	3	91
NM_001298318	3227	FBgn0030581	CG14408	CG14408	184	182	122	159	216	253	196	188	194
NM_001298324	2221	FBgn0030593	CG9512	CG9512	2730	4209	535	2154	3763	791	2169	1079	1422
NM_001298325	2980	FBgn0030594	CG9509	CG9509	93	100	52	126	168	154	65	122	85
NM_001298329	16734	FBgn0030600	CG32592	hiw	704	402	694	367	563	762	382	301	573
NM_001298330	943	FBgn0030605	CG5548	ND-B18	36	72	39	61	31	5	81	2	43
NM_001298333	4598	FBgn0030608	CG9057	Lsd-2	66	87	19	160	155	28	163	101	79
NM_001298339	2119	FBgn0014455	CG11654	Ahcy	155	256	271	187	338	144	541	433	226
NM_001298349	1141	FBgn0030657	CG15645	cerv	11	23	12	7	9	1	17	18	2
NM_001298350	1903	FBgn0030660	CG8097	CG8097	35	69	21	16	66	47	33	13	27
NM_001298353	1809	FBgn0030668	CG8128	CG8128	78	13	24	88	17	46	6	142	33
NM_001298354	1496	FBgn0030671	CG8134	CG8134	22	31	21	36	17	46	24	12	4
NM_001298365	1188	FBgn0030679	CG8206	CG8206	130	128	87	161	150	133	172	140	67
NM_001298368	2078	FBgn0030692	CG8470	mRpS30	36	31	67	19	34	12	46	10	60
NM_001298373	1474	FBgn0030699	CG8578	CG8578	33	45	20	36	21	39	39	84	23
NM_001298374	1847	FBgn0030699	CG8578	CG8578	212	200	137	105	188	187	261	132	99
NM_001298375	3980	FBgn0030701	CG16952	CG16952	3	3	7	1	13	7	8	6	3
NM_001298378	7168	FBgn0030706	CG8909	CG8909	101	51	57	70	12	214	45	57	129
NM_001298380	961	FBgn0045073	CG9126	Stim	16	34	66	129	90	37	9	137	3
NM_001298383	4399	FBgn0030716	CG9170	CG9170	40	39	37	49	40	8	50	43	14
NM_001298384	1282	FBgn0030718	CG9172	ND-20	596	405	275	457	226	531	476	354	338
NM_001298385	4340	FBgn0003969	CG9209	vap	95	317	133	130	195	223	121	201	221
NM_001298387	1377	FBgn0030724	CG9212	Nipsnap	45	4	15	21	24	80	87	85	32
NM_001298395	6746	FBgn0004227	CG4211	nonA	894	805	465	489	844	1063	388	1632	1305
NM_001298398	1820	FBgn0030752	CG9947	CG9947	731	900	569	958	711	624	885	938	752
NM_001298399	2216	FBgn0030753	CG4420	rngo	6	7	11	11	11	25	8	8	12
NM_001298400	1519	FBgn0261609	CG9946	eIF-2alpha	89	105	54	94	94	41	103	70	45
NM_001298402	2816	FBgn0262734	CG4429	Rbp2	47	18	13	7	35	10	15	48	14
NM_001298403	15578	FBgn0264255	CG9907	para	6545	3369	4089	3737	4444	7722	3486	6336	7247
NM_001298411	5083	FBgn0030766	CG4521	mthl1	545	361	241	408	540	559	387	402	389
NM_001298426	2118	FBgn0030805	CG9089	wus	4	1	1	13	30	18	2	36	3
NM_001298427	7096	FBgn0030809	CG9086	Ubr1	1434	1228	1196	909	1109	1195	684	1063	1004
NM_001298434	1260	FBgn0260747	CG5010	CG5010	28	200	169	87	151	167	133	184	206
NM_001298438	1533	FBgn0030828	CG5162	CG5162	876	683	419	408	853	175	380	281	344
NM_001298452	5746	FBgn0263258	CG32556	chas	365	278	198	87	110	243	288	75	245
NM_001298462	1972	FBgn0030870	CG6398	CG6398	125	116	59	73	291	55	60	113	44
NM_001298467	2411	FBgn0283469	CG6842	Vps4	111	110	121	83	53	93	25	66	30
NM_001298469	3494	FBgn0030890	CG7536	CG7536	192	111	321	194	223	319	381	360	234
NM_001298475	2854	FBgn0022355	CG6186	Tsf1	26	43	75	6	68	16	18	21	9
NM_001298478	4005	FBgn0010194	CG6407	Wnt5	22	51	11	25	27	32	27	56	11
NM_001298486	2783	FBgn0030964	CG7103	Pvf1	758	1149	394	678	1097	440	715	369	297
NM_001298488	3401	FBgn0030973	CG7332	CG7332	1016	1278	827	1044	994	715	782	1112	986
NM_001298490	4147	FBgn0030974	CG7358	CG7358	60	105	53	47	88	55	60	53	93
NM_001298492	3832	FBgn0030976	CG7378	CG7378	9	9	14	33	156	19	10	5	96
NM_001298497	1787	FBgn0261461	CG42274	RhoGAP18B	69	49	65	80	44	59	23	76	21
NM_001298498	2893	FBgn0030990	CG7556	CG7556	21	62	65	35	59	103	32	64	27
NM_001298506	3414	FBgn0259834	CG8062	out	378	269	295	87	114	222	127	125	108
NM_001298513	4677	FBgn0052532	CG32532	CG32532	19	28	28	23	11	27	13	24	13
NM_001298515	5063	FBgn0026430	CG3917	Grip84	49	30	56	98	21	27	1	42	41
NM_001298516	651	FBgn0261593	CG14206	RpS10b	7	9	17	8	19	31	2	3	20
NM_001298517	1380	FBgn0031037	CG14207	CG14207	95	74	70	35	64	22	69	61	22
NM_001298521	792	FBgn0031049	CG14214	Sec61gamma	91	74	58	66	72	33	93	72	40
NM_001298528	3429	FBgn0031057	CG14224	Ubqn	713	523	695	612	549	660	444	660	511
NM_001298542	600	FBgn0267046	CG45490	CG45490,/CG45490,	3	4	20	4	3	7	2	2	5
NM_001298556	1820	FBgn0053499	CG33499	Sdic4,/Sdic4,	8	5	27	13	14	17	18	5	8
NM_001298559	1624	FBgn0031099	CG17065	CG17065	12	4	9	7	4	10	4	4	6
NM_001298563	1903	FBgn0031115	CG11710	CG11710	47	91	26	76	100	55	46	59	46
NM_001298565	5559	FBgn0052506	CG32506	CG32506	170	297	325	213	173	260	289	169	226
NM_001298569	1650	FBgn0026323	CG18492	Tak1	136	347	61	109	266	69	107	253	186
NM_001298574	14924	FBgn0085387	CG34358	shakB	615	380	472	532	404	868	401	1310	1136
NM_001298576	1236	FBgn0031143	CG1532	CG1532	15	24	26	6	10	44	34	13	6
NM_001298578	951	FBgn0025814	CG1742	Mgstl	24	15	14	20	44	29	29	95	22
NM_001298584	7388	FBgn0083956	CG34120	CG34120	1729	1591	1869	1079	1320	1755	1177	1230	1433
NM_001298594	2200	FBgn0031183	CG14621	CG14621	41	32	83	38	15	162	19	26	110
NM_001298596	1826	FBgn0031184	CG14615	CG14615	4	5	17	5	2	9	2	4	20
NM_001298597	3366	FBgn0266848	CG14614	wap	100	156	151	133	192	229	165	248	112
NM_001298598	3992	FBgn0031187	CG14619	Usp2	3385	3372	2248	2790	2879	2852	2993	2565	3248
NM_001298605	4107	FBgn0027279	CG14616	l(1)G0196	136	113	157	142	142	205	127	259	275
NM_001298607	5723	FBgn0027279	CG14616	l(1)G0196	3	4	3	2	3	11	2	9	6
NM_001298612	2611	FBgn0039965	CG13865	CG13865	458	353	393	678	573	337	359	435	624
NM_001298621	1019	FBgn0013323	CG13687	Ptth	16	123	81	73	127	197	157	21	99
NM_001298639	5872	FBgn0004242	CG3139	Syt1	1679	869	1068	1024	751	1488	775	1237	995
NM_001298660	3934	FBgn0284253	CG33123	LeuRS	37	4	9	7	14	21	2	22	6
NM_001298662	2303	FBgn0015663	CG2788	Dot	3	9	12	1	4	5	9	5	10
NM_001298663	2989	FBgn0085369	CG34340	Drgx	199	163	92	81	115	181	114	66	124
NM_001298669	900	FBgn0051955	CG31955	CG31955	122	137	93	31	138	62	92	196	65
NM_001298684	867	FBgn0031684	CG8680	ND-13A	427	495	311	460	320	221	431	332	318
NM_001298693	4091	FBgn0031696	CG14030	Bub1	94	101	49	7	118	68	25	141	18
NM_001298694	3890	FBgn0016076	CG14029	vri	925	579	181	311	802	227	905	502	657
NM_001298695	4068	FBgn0016076	CG14029	vri	73	1	65	55	44	171	62	128	95
NM_001298705	1482	FBgn0031730	CG7236	CG7236	43	23	5	37	10	2	13	10	9
NM_001298709	2545	FBgn0031741	CG11034	CG11034	20	27	8	19	15	4	11	2	1
NM_001298724	1419	FBgn0029161	CG9131	slmo	62	67	59	77	88	68	71	45	24
NM_001298726	2227	FBgn0031769	CG9135	CG9135	297	429	228	239	427	356	329	382	250
NM_001298737	4770	FBgn0053531	CG33531	Ddr	165	79	27	34	119	52	49	13	78
NM_001298742	2361	FBgn0031813	CG9527	CG9527	116	136	162	152	250	172	172	128	135
NM_001298747	1363	FBgn0031821	CG9542	KFase	6	24	27	22	11	69	7	21	33
NM_001298754	7965	FBgn0031835	CG11319	CG11319	1156	1314	1516	1320	1470	2027	1074	322	1642
NM_001298759	2722	FBgn0031855	CG11221	CG11221	150	218	74	395	133	74	357	377	168
NM_001298763	3744	FBgn0051632	CG31632	sens-2	15	76	51	81	64	148	101	113	108
NM_001298769	4718	FBgn0000053	CG31628	ade3	105	63	52	71	79	87	97	40	45
NM_001298772	2561	FBgn0031883	CG11266	Caper	12	11	5	4	12	7	18	26	7
NM_001298774	3145	FBgn0031883	CG11266	Caper	51	54	46	30	41	123	29	34	77
NM_001298782	1949	FBgn0053296	CG33296	CG33296	41	39	32	44	52	45	54	52	27
NM_001298783	2499	FBgn0031937	CG13795	CG13795	11	5	8	28	25	8	36	26	18
NM_001298790	3495	FBgn0025687	CG7144	LKRSDH	43	27	15	15	21	56	30	157	57
NM_001298792	4568	FBgn0031952	CG7134	cdc14	264	352	352	210	261	520	285	265	345
NM_001298793	3305	FBgn0031952	CG7134	cdc14	451	543	238	379	418	367	556	184	215
NM_001298795	3102	FBgn0004177	CG7109	mts	430	377	205	129	389	313	283	253	197
NM_001298798	3044	FBgn0040099	CG7106	lectin-28C	194	290	135	209	202	271	461	413	321
NM_001298805	727	FBgn0031971	CG7224	Sirup	9	1	5	1	1	2	1	2	7
NM_001298816	1981	FBgn0032021	CG7781	CG7781	8	5	4	6	6	3	6	7	11
NM_001298819	2757	FBgn0260439	CG17291	Pp2A-29B	39	33	11	14	37	41	14	20	19
NM_001298823	2230	FBgn0027932	CG13388	Akap200	93	68	55	62	110	38	26	79	89
NM_001298830	3404	FBgn0003209	CG12437	raw	4	41	91	115	41	113	1	164	111
NM_001298831	4275	FBgn0003209	CG12437	raw	306	242	97	202	454	81	249	103	122
NM_001298850	1618	FBgn0032117	CG4435	FucTB	5	10	4	3	12	12	3	11	4
NM_001298851	1164	FBgn0032117	CG4435	FucTB	75	48	33	6	64	144	16	50	42
NM_001298858	1989	FBgn0032168	CG13126	CG13126	33	111	42	34	38	118	123	102	38
NM_001298864	1563	FBgn0053301	CG33301	CG33301	9	33	35	100	119	27	47	107	36
NM_001298865	1167	FBgn0005593	CG4897	RpL7	1	20	2	40	2	6	12	9	5
NM_001298870	1326	FBgn0032196	CG5708	CG5708	43	94	52	88	100	39	46	66	62
NM_001298872	1719	FBgn0005322	CG5395	nmd	216	91	98	130	116	66	88	38	72
NM_001298874	1289	FBgn0262782	CG5362	Mdh1	41	31	23	64	24	52	44	21	18
NM_001298883	2184	FBgn0024740	CG17116	Lip2	108	197	105	54	36	23	105	183	39
NM_001298884	2989	FBgn0032297	CG17124	CG17124	286	83	193	60	138	182	108	3	143
NM_001298893	1661	FBgn0053129	CG33129	CG33129	23	91	76	41	21	53	25	5	84
NM_001298897	807	FBgn0015756	CG6141	RpL9	7	16	19	27	26	9	16	16	17
NM_001298902	3048	FBgn0032338	CG16854	CG16854	63	58	63	60	89	16	28	47	93
NM_001298922	850	FBgn0264750	CG44008	CG44008	109	85	102	113	97	268	41	130	100
NM_001298923	834	FBgn0040968	CG14933	CG14933	274	338	190	199	220	330	310	458	230
NM_001298927	987	FBgn0032390	CG16969	dgt2	17	12	2	7	12	4	6	7	2
NM_001298933	2152	FBgn0032401	CG6792	Plzf	11	23	15	10	22	12	9	26	18
NM_001298940	1896	FBgn0015797	CG6601	Rab6	20	30	10	9	23	13	12	9	9
NM_001298952	1913	FBgn0032447	CG6167	PICK1	20	51	26	61	79	23	78	16	42
[truncated: 5,567 more rows]

## Sheet: SuppTable2
Supplementary Table S2. TPM of transcripts.
					No LRRK2 control			LRRK2			LRRK2 G2019S
RefSeq	size(bp)	FBgn	CGID	Genename	CT_1	CT_2	CT_3	LRRK2_1	LRRK2_2	LRRK2_3	G2019S_1	G2019S_2	G2019S_3
NM_001014453	4818	FBgn0053526	CG33526	PNUTS	11.164	14.3663	10.8784	6.14518	9.85169	10.8507	5.87416	2.19559	9.10997
NM_001014458	2777	FBgn0053543	CG33543	CG33543	119.573	95.2134	114.846	48.0909	94.0903	92.6165	69.898	86.0783	135.195
NM_001014460	2585	FBgn0267378	CG7085	sau	0.257682	0.178508	0.410435	0.243693	0.118083	0.067638	0.0516435	0.183233	0.437239
NM_001014462	6976	FBgn0010263	CG3151	Rbp9	111.432	108.173	165.747	88.5184	72.9199	129.153	60.2619	113.39	151.328
NM_001014478	4951	FBgn0264895	CG44086	RapGAP1	50.4526	37.6848	45.2591	35.5943	27.8055	67.4868	41.5784	25.0015	68.1064
NM_001014484	2513	FBgn0028886	CG15279	CG15279	1.25906	0.489661	3.20868	0.564018	1.15393	2.15685	1.85931	1.1309	3.29828
NM_001014491	2395	FBgn0003231	CG10360	ref(2)P	0.695312	0.899126	2.03778	0.460294	0.828429	1.31407	0.501665	0.527386	1.49443
NM_001014501	897	FBgn0033170	CG11124	sPLA2	4.64123	3.77249	2.3656	4.7404	4.42383	1.55937	6.10194	2.2882	0.630023
NM_001014504	4210	FBgn0050372	CG30372	Asap	1.26576	1.86331	3.42737	0.82297	2.39265	0.373776	0.729327	1.91263	1.34235
NM_001014510	3409	FBgn0263120	CG8732	Acsl	0.68389	0.270721	0.186736	1.10873	0.179081	0.256445	0.0391606	0.0463145	0.994657
NM_001014511	3852	FBgn0263120	CG8732	Acsl	2.24803	1.95663	3.47047	2.33041	2.37729	4.26671	2.70324	8.9354	4.93927
NM_001014525	2446	FBgn0260964	CG33528	Vmat	39.3511	48.9239	48.234	34.7681	30.1999	34.3827	24.2873	30.8543	34.5024
NM_001014528	1073	FBgn0053506	CG33506	CG33506	82.2548	96.0446	97.4949	62.8185	28.3055	83.7558	61.3372	64.155	66.3621
NM_001014529	1690	FBgn0053505	CG33505	U3-55K	8.47417	32.1282	44.3223	13.3258	20.2292	50.2807	12.3229	22.8888	30.6531
NM_001014539	3321	FBgn0260934	CG8201	par-1	115.782	74.4758	106.513	40.5927	74.22	57.9129	58.0463	80.2504	99.4354
NM_001014551	320	FBgn0066084	CG30425	RpL41	5512.57	5848.81	3812.21	5008.56	7641.12	2936.84	5551.45	6699.8	2589.59
NM_001014559	3834	FBgn0035538	CG18314	DopEcR	0.30404	0.0401186	0.608801	0.32861	0.119423	0.820865	0.174098	0.411805	0.638733
NM_001014560	4288	FBgn0035538	CG18314	DopEcR	30.719	13.0212	58.7395	29.2349	15.9812	71.1936	21.8554	28.904	63.5245
NM_001014566	1508	FBgn0053523	CG33523	CG33523	4.30674	6.93595	8.02062	7.31038	12.5498	8.92772	4.9575	11.5169	4.99674
NM_001014567	1656	FBgn0053523	CG33523	CG33523	1.30728	4.55128	3.84411	3.23342	4.05517	3.80096	2.82153	4.67175	2.95761
NM_001014573	1617	FBgn0001208	CG7399	Hn	5.56121	11.5099	12.8603	12.4665	12.1758	14.4893	11.7234	26.3632	14.5622
NM_001014577	2335	FBgn0001168	CG6494	h	31.5225	26.1518	28.3532	21.7851	28.5635	19.319	17.1518	17.0395	11.4559
NM_001014588	862	FBgn0003741	CG16724	tra	24.9211	31.4053	22.8934	28.501	34.5259	16.8354	20.7527	42.1274	11.3638
NM_001014589	3071	FBgn0261872	CG33522	scaf6	7.04934	6.76164	4.69855	4.35895	8.74682	6.71821	4.39054	16.0919	12.6975
NM_001014590	6239	FBgn0000567	CG32180	Eip74EF	0.0533827	5.67036	4.42143	1.91841	0.905115	0.0280244	3.10263	8.88251	1.63045
NM_001014604	2825	FBgn0037234	CG9795	CG9795	14.7959	15.5176	17.8769	6.85693	11.6695	5.50837	10.7271	12.6309	15.1368
NM_001014606	1241	FBgn0037313	CG1161	CG1161	44.953	23.0536	16.2438	11.802	24.4736	36.2087	17.8572	46.946	15.9384
NM_001014607	1260	FBgn0037317	CG14667	CG14667	71.501	174.323	85.8883	127.989	120.038	77.5698	108.388	90.3459	148.31
NM_001014611	1535	FBgn0037719	CG9424	bocks	3.58006	7.61559	4.56184	7.0792	6.26397	5.80916	1.82636	3.60001	2.94531
NM_001014612	1506	FBgn0037747	CG8481	CG8481	20.8988	28.3934	26.0664	9.82983	28.4773	27.2831	8.7758	30.5079	30.3955
NM_001014613	3868	FBgn0001235	CG17117	hth	17.9529	18.2128	38.0173	20.0319	13.3761	42.7166	31.7525	28.4097	53.9611
NM_001014616	2994	FBgn0053512	CG33512	dpr4	62.6841	84.6649	138.274	98.1529	41.1886	144.244	81.4635	75.6735	143.705
NM_001014628	2171	FBgn0250823	CG6963	gish	3.06821	1.20445	16.7136	6.38361	2.74171	2.6577	3.81249	12.9451	7.46219
NM_001014644	3796	FBgn0038890	CG7956	CG7956	3.90435	6.15907	6.70795	2.6552	2.73401	1.47392	2.2156	6.65484	7.04677
NM_001014649	3587	FBgn0011225	CG5695	jar	1.81058	0.771861	1.41976	1.844	1.14881	0.974877	1.33982	2.64097	0.262583
NM_001014669	6087	FBgn0263289	CG43398	scrib	9.24695	5.02861	1.46413	2.25092	5.69167	0.689381	1.25011	5.8361	5.57054
NM_001014678	4312	FBgn0265998	CG42320	Doa	70.9054	39.4168	38.1872	27.9765	26.2983	82.2725	27.8328	42.7303	60.6808
NM_001014687	3857	FBgn0259214	CG42314	PMCA	21.0696	9.57105	18.9253	10.657	12.148	41.7958	10.972	13.222	39.7072
NM_001014695	3804	FBgn0039938	CG11153	Sox102F	9.71846	25.3123	23.4284	9.85325	25.1562	18.6151	14.9151	26.7294	33.3275
NM_001014696	3837	FBgn0264607	CG18069	CaMKII	0.0868007	0.0801745	0.110605	0.123132	0.119329	0.0911359	0.104377	0.329186	0.245474
NM_001014702	2870	FBgn0250819	CG33521	CG33521	42.4731	20.2049	20.7759	23.5955	17.1766	20.165	10.7915	29.9818	21.7257
NM_001014713	2602	FBgn0260400	CG4262	elav	8.06396	1.83254	6.52405	2.84468	3.10875	13.372	1.43657	1.51697	6.44333
NM_001014722	7441	FBgn0003053	CG12212	peb	6.19917	3.53478	6.15966	5.3335	7.24037	4.13554	3.24731	3.62834	3.31641
NM_001014733	10902	FBgn0263111	CG43368	cac	7.57636	3.79528	3.67867	3.10581	4.61982	7.44155	4.67771	11.4555	6.35872
NM_001014745	7170	FBgn0022710	CG9210	Ac13E	0.464511	0.386146	2.33799	0.417328	0.702444	1.3412	0.428238	0.440407	1.68147
NM_001014747	5008	FBgn0004227	CG4211	nonA	36.511	12.3777	10.3386	9.78001	14.0493	15.9203	13.3285	28.1534	46.2667
NM_001014755	2085	FBgn0261573	CG42687	CoRest	0.798692	0.516405	0.712404	0.830864	1.464	0.587007	1.40862	0.984421	0.903487
NM_001015095	2961	FBgn0058263	CG40263	MFS17	41.5053	31.4279	54.6074	36.8585	23.0402	71.5675	16.2308	41.4844	48.2235
NM_001015121	2347	FBgn0003256	CG12559	rl	0.780485	0.262147	1.08493	0.469708	0.9104	6.70472	0.853207	1.8836	4.01314
NM_001015151	1459	FBgn0024804	CG17023	Dbp80	3.53828	2.63562	0.145438	0.75559	3.55665	4.19434	0.4575	4.00396	3.7443
NM_001015159	3726	FBgn0027341	CG12449	Gfat1	15.1957	3.50893	10.251	4.52256	14.5822	16.8462	3.4754	7.79684	14.8639
NM_001015175	2923	FBgn0058191	CG40191	CG40191	15.6671	21.6804	16.5516	3.71761	7.10113	27.9942	5.61763	11.5592	24.683
NM_001015224	863	FBgn0040020	CG17397	MED21	1.35074	1.0694	5.16349	1.27741	2.12221	1.013	0.309382	0.18295	0.436563
NM_001015241	2909	FBgn0003559	CG17170	su(f)	5.43832	4.33579	6.49204	4.27688	5.35148	8.71517	3.21241	8.2498	9.58398
NM_001015254	1516	FBgn0039943	CG17168	CG17168	113.032	179.687	170.904	150.942	130.272	194.797	226.313	184.131	183.158
NM_001015316	8028	FBgn0039959	CG17514	CG17514	116.225	102.122	260.882	133.887	113.383	196.188	104.946	124.354	213.578
NM_001015319	1504	FBgn0020660	CG10837	eIF-4B	0.332169	0.409082	0.423261	0.837694	0.101477	0.348758	0.710099	0.104977	0.375752
NM_001015349	1815	FBgn0046706	CG40080	Haspin	120.193	153.306	116.21	57.5281	93.0868	138.623	101.282	74.898	179.14
NM_001015352	3029	FBgn0263780	CG17684	CG17684	10.5557	23.156	16.2526	13.1542	13.5037	45.082	21.1993	12.4578	24.2545
NM_001015360	3669	FBgn0039955	CG41099	CG41099	1.67934	2.34768	2.83389	2.66126	1.62231	3.57409	3.20193	1.4631	4.00474
NM_001015386	697	FBgn0063368	CG40041	Gpb5	7.40652	3.31022	3.0444	1.35569	2.62764	2.25767	8.23592	7.24871	2.70268
NM_001015387	893	FBgn0267976	CG40042	Tim23	413.055	685.707	471.438	424.138	504.524	647.1	589.756	441.48	528.848
NM_001015402	364	FBgn0069923	CG41128	CG41128	995.961	1487.02	710.036	908.143	1169.82	429.906	588.274	869.241	573.411
NM_001015405	7395	FBgn0040001	CG17374	FASN3	1.44121	5.01276	8.17789	3.27964	11.475	6.26555	4.87419	8.90311	14.1633
NM_001015476	745	FBgn0058002	CG40002	ND-AGGG	11.1763	12.8007	24.7798	9.51261	12.7014	5.63257	15.9481	7.62939	15.1713
NM_001031891	5964	FBgn0264270	CG43770	Sxl	48.1656	16.6091	37.0024	30.3671	38.6673	58.5746	26.346	43.8925	37.4922
NM_001031916	3363	FBgn0024251	CG1414	bbx	3.61477	1.55507	2.46078	0.515121	1.90607	0.207962	2.06421	2.58214	1.45638
NM_001031920	641	FBgn0063923	CG1220	Kaz1-ORFB	8.57316	4.07933	4.30348	0.491377	5.0001	4.63706	1.2496	5.91149	2.9388
NM_001031951	2704	FBgn0053696	CG33696	CNMaR	12.625	22.0142	37.4323	26.7913	8.01491	5.49621	37.2749	26.8593	28.6327
NM_001031967	14221	FBgn0261574	CG7749	kug	0.468398	0.227137	0.402873	0.199336	0.525876	0.516381	0.215911	0.488502	0.66232
NM_001031986	3253	FBgn0261015	CG42599	Pif1A	1.94529	3.35716	3.06583	5.18016	2.62737	14.2434	5.08878	0.0485355	5.50133
NM_001031991	1778	FBgn0266410	CG45050	CG45050	4.96397	5.96919	2.50624	3.543	4.12028	2.06509	0.525585	1.5984	1.48328
NM_001032001	1459	FBgn0262717	CG43161	Skeletor	14.039	8.32856	8.87175	6.15266	16.0049	4.07451	8.3265	12.1201	6.84303
NM_001032006	1347	FBgn0037912	CG6782	sea	9.02486	8.79268	8.19163	9.9379	8.61119	14.9273	9.61348	8.67377	14.5443
NM_001032010	1051	FBgn0037913	CG6783	fabp	22.8163	27.0749	39.3701	14.5349	11.9077	19.9632	4.44572	35.1526	22.2253
NM_001032032	2181	FBgn0264491	CG10293	how	42.4526	41.2571	66.548	49.4627	36.0387	48.6614	16.343	29.9701	57.1782
NM_001032044	769	FBgn0053635	CG33635	CG33635	87.2698	78.6076	104.856	130.454	87.7229	85.9443	54.3368	211.883	119.542
NM_001032077	1394	FBgn0052831	CG33695	CG33695	0.23892	0.220681	0.30444	0.112975	0.21897	0.501705	0.191533	0.113261	0.135134
NM_001032096	1231	FBgn0000055	CG3481	Adh	71.5621	67.3486	87.567	72.4105	58.8915	50.1381	59.7544	91.7047	95.4892
NM_001032102	755	FBgn0053679	CG33679	CG33679	1.54396	20.5765	11.2421	4.38042	7.27734	33.1162	7.78005	38.2691	10.9783
NM_001032217	2083	FBgn0022893	CG2207	Df31	1.9187	5.6859	12.1225	6.04845	11.4302	2.93785	3.6531	9.32308	3.16524
NM_001032224	1329	FBgn0024293	CG1865	Spn43Ab	2360.7	1741.15	1761.74	2063.44	1797.36	2088.13	2271.58	2090.3	1932.81
NM_001032225	310	FBgn0053774	CG33774	CG33774	319.088	366.178	221.778	205.24	253.549	150.592	186.898	277.065	164.07
NM_001032229	2707	FBgn0283521	CG12052	lola	52.5973	62.6737	37.3124	42.6441	51.419	48.2485	29.0471	25.1381	48.3642
NM_001032230	1322	FBgn0061356	CG18003	CG18003	298.414	377.323	220.06	468.647	556.689	556.275	556.513	839.949	546.179
NM_001032236	3219	FBgn0033739	CG8529	Dyb	1.65544	1.91134	4.61436	0.782785	1.65945	3.09603	1.65888	1.17716	3.21862
NM_001032246	942	FBgn0053155	CG33155	CG33155	12.7282	10.4503	14.4166	7.69042	10.0452	26.171	7.65278	19.9453	22.7972
NM_001032275	3795	FBgn0085426	CG34397	Rgk3	10.7508	4.41787	6.70972	2.24091	2.25213	7.55585	4.01023	0.748867	8.58741
NM_001032399	8481	FBgn0031414	CG33955	eys	23.2286	14.4547	29.7488	15.134	14.7025	28.8005	15.3159	9.17791	22.8558
NM_001032401	3879	FBgn0086690	CG33957	Plp	1.76015	0.832717	1.09407	1.38039	0.865606	1.21701	1.06689	0.569839	2.23391
NM_001032403	5841	FBgn0265140	CG7649	Meltrin	23.2642	32.8644	36.1105	15.8538	28.5333	34.4241	13.4161	11.3258	45.5704
NM_001032405	4574	FBgn0001297	CG33956	kay	147.158	179.305	240.633	157.245	164.901	240.784	140.591	152.052	181.17
NM_001032406	3194	FBgn0001297	CG33956	kay	13.8164	24.7529	18.3362	21.843	28.527	24.7979	9.9476	19.1302	28.3096
NM_001032408	4248	FBgn0001297	CG33956	kay	11.6428	9.95741	15.8846	12.9014	13.4011	11.1541	6.66236	16.9482	15.1216
NM_001038709	3795	FBgn0085432	CG34403	pan	31.638	29.1012	47.3035	31.8293	19.0627	78.6454	6.4023	39.2323	49.7871
NM_001038713	4135	FBgn0259216	CG42316	RhoGAP102A	0.966542	4.01741	4.00271	3.77053	1.5133	4.73581	1.2914	6.10925	2.55118
NM_001038717	1493	FBgn0039924	CG17471	PIP4K	6.24616	3.39979	1.56339	4.4303	4.80458	3.16195	1.69891	7.61406	1.64026
NM_001038723	3320	FBgn0027101	CG40478	Dyrk3	5.16636	2.6408	2.94005	3.22563	2.75823	4.31844	3.37767	2.85336	3.17744
NM_001038725	4032	FBgn0027101	CG40478	Dyrk3	23.5831	24.911	47.3649	28.9428	17.4501	39.7649	21.3889	42.5259	45.132
NM_001038729	1544	FBgn0025637	CG16983	SkpA	3.23563	1.29507	19.103	7.95592	4.64588	16.1935	4.23668	16.0545	4.75823
NM_001038752	1293	FBgn0026749	CG1989	Yippee	3.60616	12.2528	14.1135	2.92318	8.61671	15.686	9.49873	10.2571	6.99311
NM_001038753	923	FBgn0030522	CG11103	CG11103	46.007	98.1548	83.2226	42.9974	46.2992	84.486	27.77	20.3558	57.554
NM_001038756	3280	FBgn0260006	CG33968	drd	189.069	187.298	90.4415	96.3644	444.093	58.3703	111.194	62.1917	163.854
NM_001038759	594	FBgn0054015	CG34015	CG34015	40.6506	173.236	125.745	203.619	120.248	106.555	86.7516	105.523	90.0658
NM_001038772	2749	FBgn0031220	CG4822	CG4822	1.93848	1.39882	0.694708	0.458309	1.1659	1.59007	0.339938	2.23993	2.53545
NM_001038778	2849	FBgn0031285	CG3662	CG3662	13.3853	4.913	10.2783	16.9703	16.4997	17.6133	7.40357	44.1682	5.95084
NM_001038780	2040	FBgn0261458	CG33979	capt	2.77545	2.18658	1.2482	1.54398	2.16963	1.54274	1.17793	0.541766	1.66215
NM_001038781	3049	FBgn0261458	CG33979	capt	14.5281	21.7429	17.8859	9.81385	12.2638	9.63392	11.3401	18.6418	16.1254
NM_001038795	5806	FBgn0031985	CG8683	mon2	9.37899	9.35181	6.94402	4.74684	6.49288	9.84741	6.57606	8.45721	8.01397
NM_001038810	2625	FBgn0004363	CG6647	porin	1.83973	1.69929	0.970033	4.19964	1.68611	3.13054	1.47484	4.09	3.08579
NM_001038814	2147	FBgn0032515	CG6866	loqs	2.86982	0.716417	2.76733	1.8338	1.91933	3.90895	0.870507	4.11813	2.28123
NM_001038816	466	FBgn0054003	CG34003	NimB3	45.7414	79.2179	35.5176	41.9063	66.158	62.6588	48.4147	33.8811	30.3182
NM_001038824	2583	FBgn0041789	CG31794	Pax	4.5774	3.57293	3.12172	2.31687	2.95436	3.04607	0.568519	3.11738	1.45859
NM_001038842	1476	FBgn0032955	CG2201	CG2201	40.7292	22.4053	49.3108	37.6644	46.0141	22.8624	21.3453	38.0809	49.5192
NM_001038843	2561	FBgn0032955	CG2201	CG2201	52.2145	60.9013	112.602	60.0183	53.3373	120.909	78.921	97.5305	69.8047
NM_001038851	545	FBgn0054054	CG34054	CG34054	456.498	317.79	292.79	452.521	341.369	244.14	354.445	540.289	321.451
NM_001038856	6988	FBgn0263397	CG8585	Ih	0.571931	0.308158	0.516215	0.338051	0.414971	1.35111	0.0382079	1.17488	2.26441
NM_001038858	8900	FBgn0263397	CG8585	Ih	13.6403	7.48335	11.9687	9.48458	5.67617	16.011	5.21994	18.5028	18.2027
NM_001038867	3283	FBgn0034286	CG33996	dpr13	2.942	2.38945	4.07197	3.35792	2.74283	2.8759	2.76512	4.90538	4.41822
NM_001038869	2676	FBgn0053958	CG33958	CG33958	7.77874	2.87397	3.96477	3.70764	8.78318	2.94021	3.69166	1.82902	0.915135
NM_001038873	223	FBgn0067905	CG33990	IM14	4428.28	5662.18	3247.63	5004.96	4285.74	1750.79	4572.47	3983.97	2691.34
NM_001038879	2123	FBgn0020372	CG11303	TM4SF	14.7466	12.5341	22.189	4.59923	21.8545	40.7668	11.193	17.7743	23.5138
NM_001038882	2762	FBgn0035021	CG4622	CG4622	2.11023	1.33655	1.92066	0.342114	1.21567	0.443124	0.435006	0.400146	0.272812
NM_001038884	1349	FBgn0265193	CG44246	Atf-2	79.0048	87.5684	118.131	80.436	78.5172	67.1381	54.8244	145.129	70.5192
NM_001038890	1303	FBgn0054056	CG34056	CG34056	153.236	200.443	184.673	117.239	229.109	147.47	127.249	162.733	168.86
NM_001038894	1026	FBgn0053965	CG33965	CG33965	33.4353	23.6869	21.509	3.83739	3.2726	8.35026	2.47219	20.9284	21.6652
NM_001038898	1202	FBgn0054025	CG34025	CG34025	26.3229	19.8347	4.76644	9.82653	10.5388	6.25483	0.888509	18.6521	7.05238
NM_001038900	1253	FBgn0035524	CG11583	CG11583	127.985	125.581	86.3682	102.687	119.369	86.5151	43.2565	101.939	128.541
NM_001038902	2404	FBgn0053993	CG33993	CG33993	3.04792	7.67794	7.67926	3.14449	5.14242	4.07291	5.77531	6.17358	9.08974
NM_001038913	1032	FBgn0036306	CG10973	CG10973	40.0182	76.9074	52.6375	87.1364	55.4586	28.8019	40.1013	29.5271	78.1253
NM_001038921	2448	FBgn0013718	CG33991	nuf	5.03391	4.27263	6.50106	3.3453	2.8679	2.35697	3.65376	0.257984	4.54013
NM_001038923	699	FBgn0054039	CG34039	CG34039	126.98	88.9001	75.8923	52.0449	94.761	75.7909	71.8104	166.695	51.4735
NM_001038929	860	FBgn0053985	CG33985	CG33985	0.193636	0.178854	2.71412	0.549371	0.177467	0.406615	0.310462	0.367177	0.219043
NM_001038937	3361	FBgn0264908	CG44099	pHCl	8.27434	7.45963	12.5637	6.60684	7.58342	3.22533	1.54908	24.5214	17.0946
NM_001038953	843	FBgn0001149	CG10045	GstD1	21.532	15.8741	15.1028	4.4836	22.6308	17.6296	9.8184	19.2909	20.5583
NM_001038962	425	FBgn0053977	CG33977	CG33977	438.065	444.796	276.602	309.415	318.172	120.951	247.836	260.419	160.453
NM_001038971	448	FBgn0262003	CG42821	CG42821	1247.1	1810.41	1106.44	653.499	1104.12	581.904	1021.8	965.642	733.325
NM_001038976	2370	FBgn0004644	CG4637	hh	0.772911	8.5669	13.3405	14.3532	9.08004	3.46738	2.98541	12.2578	4.76904
NM_001038984	3250	FBgn0039544	CG12877	CG12877	66.7134	99.104	89.2524	73.5583	88.0042	72.0358	53.3583	12.5337	87.349
NM_001042791	711	FBgn0266569	CG42259	CG42259	89.9387	48.6756	43.2746	31.896	55.5965	59.0192	16.3353	60.1788	59.613
NM_001042794	5004	FBgn0003371	CG2621	sgg	98.106	83.9772	135.654	78.5544	92.8115	148.114	87.9319	103.869	150.28
NM_001042798	4017	FBgn0261873	CG32717	sdt	4.51866	3.94397	1.37343	0.431255	3.76141	0.304683	1.26287	0.786089	1.78201
NM_001042800	3378	FBgn0052699	CG32699	LPCAT	71.6294	65.2506	103.836	94.8742	62.1241	68.5816	53.7472	55.3863	132.723
NM_001042802	2228	FBgn0083940	CG34104	RhoU	0.224229	0.207111	1.14288	0.212055	1.23303	0.156952	0.0599185	0.0708645	0.1691
NM_001042803	3468	FBgn0262735	CG1691	Imp	0.432164	1.15317	1.40729	0.999049	1.32026	2.21832	0.230966	0.773951	2.55298
NM_001042814	4321	FBgn0003392	CG18102	shi	0.578086	0.177985	0.196431	0.182234	0.282568	0.566494	0.247162	0.146157	0.61034
NM_001042838	9156	FBgn0259677	CG42346	CG42346	7.96624	1.74713	5.84022	5.50411	2.5337	15.1623	1.39972	3.12116	7.03636
NM_001042848	1449	FBgn0069973	CG40485	CG40485	273.408	288.947	306.357	191.288	237.096	302.388	167.679	198.638	200.077
NM_001042849	1192	FBgn0069973	CG40485	CG40485	6.56609	9.03275	34.001	17.5719	16.7731	36.0836	9.8556	17.6165	17.6999
NM_001042859	635	FBgn0039965	CG13865	CG13865	24.6513	25.9184	28.404	21.0809	32.2069	57.8225	16.6085	36.7986	14.5362
NM_001042869	668	FBgn0083961	CG34125	CG34125	172.261	313.847	240.784	267.114	367.161	216.461	279.787	221.466	195.709
NM_001042873	4340	FBgn0031681	CG31651	pgant5	0.997628	2.58721	3.96032	1.92322	1.05499	1.12803	1.78408	2.9831	2.08343
NM_001042877	5196	FBgn0031885	CG13778	Mnn1	62.3996	45.3807	65.4635	31.9156	36.4225	85.6723	29.5978	30.7203	32.8463
NM_001042879	535	FBgn0083968	CG34132	CG34132	148.474	231.441	209.815	200.17	244.481	116.345	220.584	390.141	178.166
NM_001042882	485	FBgn0083970	CG34134	CG34134	100.946	141.129	107.191	110.728	144.44	160.785	148.087	157.886	125.455
NM_001042889	733	FBgn0010612	CG6105	ATPsynG	3.63497	9.23308	13.6059	1.28911	5.83004	10.4954	3.64252	3.23096	9.5088
NM_001042892	5921	FBgn0259176	CG42281	bun	15.7218	10.573	14.0842	5.2398	8.11956	11.546	3.99075	16.8259	20.0753
NM_001042894	7023	FBgn0259176	CG42281	bun	3.98356	3.28524	1.17836	2.71335	0.608489	5.32773	1.42566	1.01166	4.02343
NM_001042895	5141	FBgn0028539	CG31731	CG31731	32.1652	28.6925	32.6485	9.40446	38.6528	34.4519	4.75204	43.7941	38.291
NM_001042897	3012	FBgn0086711	CG4482	mol	4.75476	8.73251	5.98823	3.4509	4.35773	10.7391	3.05823	6.76205	2.93948
NM_001042906	706	FBgn0083972	CG34136	CG34136	143.883	159.044	183.942	236.23	184.4	122.094	262.459	196.351	146.753
NM_001042934	3157	FBgn0040011	CG17494	Slmap	0.791228	0.633384	1.81478	1.29701	0.531784	1.43996	0.84573	0.0500114	0.477357
NM_001042936	2590	FBgn0058006	CG40006	CG40006	57.4165	26.3089	35.9666	23.8966	28.8155	42.8672	47.1111	37.5513	45.8214
NM_001042964	2403	FBgn0262115	CG17683	CG17683	8.10807	14.5942	12.6275	9.43739	10.9243	7.71265	10.1666	7.29311	5.48747
NM_001042972	3382	FBgn0262117	CG17665	IntS3	76.4193	96.0546	108.607	76.6012	106.637	179.549	93.2358	98.2703	73.5795
NM_001042977	1878	FBgn0046692	CG40293	Stlk	20.9267	37.0204	28.4734	20.6292	27.3874	28.5821	22.3208	23.2037	39.3204
NM_001042979	2685	FBgn0260799	CG17484	p120ctn	257.388	324.586	371.044	276.437	264.374	370.787	232.889	411.915	401.239
NM_001042981	1804	FBgn0032997	CG17486	CG17486	129.419	108.37	147.266	110.782	103.384	174.36	97.9038	142.57	153.396
NM_001042989	2210	FBgn0039994	CG17082	conu	14.7689	14.6159	7.77727	10.5466	14.4335	9.41469	6.88635	17.2174	7.33051
NM_001042992	2091	FBgn0039994	CG17082	conu	0.31856	0.588483	0.20296	0.150633	0.36495	0.167235	0.0638443	0.528552	0.900894
NM_001042993	2276	FBgn0039994	CG17082	conu	76.8981	81.2326	110.013	55.0787	62.7655	112.466	45.6335	68.26	113.804
NM_001042997	4686	FBgn0261387	CG17528	CG17528	47.5132	54.9807	39.8035	21.5763	54.359	26.4916	30.7679	31.1998	39.0744
NM_001043074	1535	FBgn0033756	CG17760	CG17760	20.8295	9.8201	15.3444	7.18179	13.6216	0.22781	0.173939	23.6572	14.4811
NM_001043081	2304	FBgn0015371	CG11798	chn	0.939607	0.734359	0.460492	0.20506	0.927391	0.379436	0.927073	1.43907	0.408804
NM_001043083	4880	FBgn0265194	CG44240	Trpm	3.03707	2.93131	3.13074	2.12994	4.03448	2.75881	2.87241	1.84416	1.73708
NM_001043087	327	FBgn0083983	CG34147	mRpL34	83.009	102.073	61.6468	87.1714	82.6119	54.0039	71.4442	97.5321	45.51
NM_001043095	2824	FBgn0034389	CG15078	Mctp	3.59708	5.6101	3.75699	6.85936	8.32287	1.98124	2.03273	3.96951	2.3347
NM_001043097	3493	FBgn0015949	CG9854	hrg	4.14769	2.77421	1.33647	1.75837	1.26712	1.45161	0.535064	3.79686	2.15719
NM_001043100	1899	FBgn0034605	CG15661	CG15661	5.61229	4.85987	2.57003	5.22467	5.3044	2.76215	3.51497	8.06474	4.36471
NM_001043111	8271	FBgn0001316	CG17046	klar	6.84551	3.60779	3.64305	2.64667	6.32927	3.25547	2.51793	7.90289	2.73307
NM_001043113	9316	FBgn0052311	CG33484	zormin	2.66343	2.06385	2.68774	1.13263	2.24444	3.79117	1.21805	1.44057	2.18385
NM_001043129	5071	FBgn0262579	CG43119	Ect4	1.3464	1.09196	2.17593	0.869576	1.0534	1.96532	1.05304	0.871783	2.67465
NM_001043132	1375	FBgn0035987	CG3689	CG3689	1.69555	0.559326	5.40132	0.572678	1.99796	3.56046	0.679629	1.49274	6.57607
NM_001043140	902	FBgn0053260	CG33260	CG33260	12.9234	14.3242	9.17472	2.79355	18.1048	15.3134	11.9882	7.52672	25.8966
NM_001043154	11975	FBgn0262737	CG7437	mub	7.3564	8.07929	12.9355	4.99748	6.25782	14.9804	8.74011	4.57507	7.51935
NM_001043166	1161	FBgn0058298	CG40298	CG40298	12.3353	0.264969	3.10707	21.4323	20.2444	20.9331	12.6484	0.271983	10.0598
NM_001043170	2990	FBgn0058470	CG40470	CG40470	45.9481	41.9775	44.8519	41.3995	23.7866	68.1834	24.1994	33.2142	31.9422
NM_001043176	2233	FBgn0011288	CG40452	Snap25	15.288	24.4533	16.7247	20.5938	19.9577	20.2797	18.6527	23.4036	24.9707
NM_001043177	2233	FBgn0011288	CG40452	Snap25	0.969482	2.34201	2.4707	1.76317	1.43532	1.4094	3.40771	0.424235	1.18105
NM_001043186	479	FBgn0044510	CG40049	mRpS5	156.445	186.248	159.478	191.351	225.906	223.392	84.7256	116.025	178.545
NM_001043218	2805	FBgn0261641	CG42724	CG42724	6.47111	3.45466	0.0756488	0.336869	0.435286	1.122	3.04596	2.92694	0.134315
NM_001043225	428	FBgn0083953	CG34117	CG34117	292.59	397.115	256.815	305.038	354.811	168.308	321.894	385.124	187.497
NM_001043236	1060	FBgn0037798	CG12817	CG12817	114.684	68.0558	107.899	28.2287	42.619	49.6492	62.5932	85.7947	35.8983
NM_001043240	6818	FBgn0083950	CG34114	CG34114	23.5698	27.8617	31.5584	26.0322	21.7584	47.1603	16.5845	29.9423	43.3228
NM_001043241	5541	FBgn0259227	CG42327	CG42327	94.7291	91.023	125.034	59.3736	79.4924	69.1047	53.1247	84.5421	93.2196
NM_001043243	6236	FBgn0265276	CG6930	l(3)neo38	28.4132	27.3048	45.6647	25.8605	24.5722	59.4403	21.6646	19.0901	44.4359
NM_001043246	4824	FBgn0038295	CG4154	Gyc88E	2.3474	4.91034	10.0731	1.76291	4.36605	4.92927	2.82273	0.163646	16.0495
NM_001043247	8416	FBgn0045035	CG6535	tefu	12.9407	13.5429	19.742	5.16472	12.4223	20.2974	13.1341	15.2333	10.0501
NM_001043249	1727	FBgn0038311	CG14864	CG14864	1.15711	1.69223	1.35156	1.36786	2.3861	0.101242	0.154602	1.82844	2.07247
NM_001043251	6509	FBgn0026059	CG31045	Mhcl	20.1347	20.9608	7.30245	15.3639	28.6767	6.31255	11.547	6.79184	18.3486
NM_001043255	662	FBgn0004087	CG14887	Dhfr	1.00621	1.85879	0.320536	0.95158	1.38328	1.58469	0.201659	0.476997	1.70734
NM_001043256	5814	FBgn0260003	CG34157	Dys	7.70482	1.69318	6.5695	2.6004	4.38388	6.49576	2.18135	10.9439	11.7938
NM_001043268	3444	FBgn0051201	CG31201	GluRIIE	10.1541	7.50316	18.1758	4.61851	10.4584	16.0934	14.6135	6.55566	13.2914
NM_001043269	1098	FBgn0038829	CG17271	CG17271	75.9837	93.4376	85.2258	65.2608	73.114	57.6445	69.3025	72.4723	51.6407
NM_001043282	6764	FBgn0039064	CG4467	CG4467	6.4011	3.50199	7.34086	2.8871	3.51996	2.48153	3.05918	4.50503	11.6134
NM_001043291	495	FBgn0083986	CG34150	CG34150	141.969	186.442	90.8794	116.763	98.6647	58.6346	49.8934	151.507	83.3425
NM_001043301	2620	FBgn0015622	CG11958	Cnx99A	38.3902	13.268	45.5976	38.2295	28.1943	59.4604	39.1324	33.6864	49.5388
NM_001043313	2619	FBgn0083991	CG34155	CG34155	98.0469	84.9828	89.9336	108.419	56.5267	59.2828	44.6015	102.545	82.6442
NM_001103381	1515	FBgn0053481	CG33481	dpr7	40.0105	42.0326	52.2433	30.4578	30.6251	34.0456	25.5542	30.9519	39.5405
NM_001103388	812	FBgn0029522	CG13373	CG13373	13.7405	13.4493	14.1115	8.53375	17.6681	6.45976	11.5085	9.13872	13.2235
NM_001103392	4995	FBgn0040397	CG3655	CG3655	0.0666776	1.26254	1.23196	0.441403	0.274995	0.525058	0.293991	0.221262	2.22507
NM_001103397	4247	FBgn0003079	CG2845	Raf	0.0784211	0.651911	0.0999269	0.556227	0.395301	0.0411689	0.0314336	0.929397	0.0443553
NM_001103400	2903	FBgn0003371	CG2621	sgg	1.54882	4.71564	2.70451	1.46474	4.8368	5.60128	0.137959	5.22117	14.4057
NM_001103411	3388	FBgn0266000	CG44774	CG44774	0.344064	0.0453999	0.0626313	0.0929672	0.270287	0.154821	0.0788067	0.279609	0.44481
NM_001103412	3377	FBgn0266000	CG44774	CG44774	0.69037	0.455478	0.754023	0.512985	0.225973	0.93195	0.0790634	0.794807	1.11565
NM_001103422	3189	FBgn0085446	CG34417	CG34417	2.50652	3.85863	3.46006	2.96306	4.21158	3.89274	2.46987	5.00047	4.07589
NM_001103442	4232	FBgn0053181	CG33181	CG33181	32.5027	24.3516	21.5103	27.4634	21.8186	13.0555	18.6431	22.5338	17.4489
NM_001103446	3919	FBgn0261549	CG42667	rdgA	22.011	6.94698	19.763	32.1885	15.6555	51.3513	41.218	73.2424	35.57
NM_001103447	4974	FBgn0261549	CG42667	rdgA	13.8605	16.8844	14.8886	12.5698	16.9375	13.0413	13.1512	14.5062	18.1787
NM_001103478	10303	FBgn0264502	CG43901	CG43901	22.8868	20.5873	27.4537	21.1857	28.3972	26.6772	13.7347	22.9404	21.9587
NM_001103484	2190	FBgn0085377	CG34348	CG34348	62.5808	62.8604	72.4756	32.8636	32.3364	65.387	36.453	34.5331	86.2749
NM_001103485	6554	FBgn0001624	CG1725	dlg1	0.660621	0.352033	0.35614	0.168203	0.908187	1.78739	0.570332	0.43362	0.201196
NM_001103489	1590	FBgn0085350	CG34321	inaF-C	3.66569	2.61195	6.00551	4.16002	1.63181	13.6357	6.12918	7.05026	2.9619
NM_001103490	1274	FBgn0085351	CG34322	inaF-A	2.87567	1.56954	0.832789	3.21401	4.6721	1.23516	7.85902	3.22216	2.95725
NM_001103497	6315	FBgn0265630	CG44436	sno	0.342811	0.925568	1.8817	1.07235	0.628373	7.39247	1.56435	1.05007	3.84808
NM_001103499	2554	FBgn0283680	CG45017	IP3K2	0.195608	2.04765	0.830833	0.739952	2.68911	1.1638	1.14995	0.68001	2.13897
NM_001103508	4583	FBgn0267033	CG45477	mamo	1.85313	2.51715	0.694506	1.99306	3.13037	3.73876	0.757356	0.137801	1.64414
NM_001103511	7875	FBgn0002917	CG1517	na	2.98163	1.60163	2.18257	1.37988	1.06593	2.10923	1.05104	1.68412	1.69838
NM_001103517	4420	FBgn0030687	CG17209	CG17209	18.1598	14.5811	21.7476	11.9718	13.3976	5.14248	2.20484	24.9689	25.0601
NM_001103519	3288	FBgn0003345	CG8544	sd	0.911645	0.561368	1.29072	1.19743	1.39254	0.212706	0.852637	0.720283	1.43231
NM_001103531	2475	FBgn0011742	CG9901	Arp2	40.8412	51.8309	60.7006	27.5522	33.546	36.5937	21.1979	59.7734	39.2737
NM_001103532	7981	FBgn0061200	CG4453	Nup153	3.23415	1.09854	3.48296	1.55888	3.44217	4.77585	1.62252	1.89914	3.32805
NM_001103544	2221	FBgn0053542	CG33542	upd3	8.54755	8.93386	14.6176	16.5215	40.9558	21.0978	7.57353	25.3784	7.12457
NM_001103549	497	FBgn0085357	CG34328	CG34328	13.7377	33.1151	8.96598	11.0906	10.1339	52.7699	0.268609	31.7678	9.09668
NM_001103551	3192	FBgn0259231	CG42301	CCKLR-17D1	32.3977	28.1897	57.3697	17.1202	23.1897	33.3037	17.3565	5.93557	5.19335
NM_001103553	2230	FBgn0030954	CG32540	CCKLR-17D3	139.719	86.5639	68.1307	48.0228	69.8776	92.5969	25.2031	77.881	43.842
NM_001103562	609	FBgn0085360	CG34331	CG34331	226.958	314.449	187.108	225.756	194.975	162.212	304.701	257.181	192.089
NM_001103570	1607	FBgn0031145	CG1740	Ntf-2	62.1757	87.1968	109.861	42.9241	66.1964	89.5438	57.1543	61.4056	98.3499
NM_001103571	6200	FBgn0027279	CG14616	l(1)G0196	2.65906	2.18318	4.03855	1.67647	2.63396	4.79412	1.48571	2.49562	5.46901
NM_001103573	2629	FBgn0031209	CG2657	Ir21a	4.11726	0.351042	0.161426	2.81547	2.26408	1.72916	1.16792	0.180167	0.931495
NM_001103576	1455	FBgn0031245	CG3625	CG3625	6.75265	3.06572	3.50012	3.46362	4.93006	1.56218	6.0556	6.72779	3.36619
NM_001103580	6721	FBgn0031374	CG7337	Wdr62	12.8593	6.91148	8.71384	7.45138	6.26747	16.5713	1.70821	4.76876	7.03506
NM_001103587	720	FBgn0085203	CG34174	CG34174	53.6588	42.5127	45.6808	44.8399	34.9759	44.1967	39.6787	19.0779	24.5937
NM_001103588	693	FBgn0031403	CG15387	CG15387	48.7807	60.1498	62.4643	52.7227	78.183	22.707	70.3131	171.556	52.7347
NM_001103593	1194	FBgn0031463	CG15400	G6P	22.8731	21.2558	25.2359	31.6556	13.6772	89.1794	18.2247	59.637	29.6607
NM_001103604	1072	FBgn0031535	CG12795	CG12795	135.148	130.57	105.504	62.2894	95.104	106.668	56.5376	109.725	108.422
NM_001103626	376	FBgn0085209	CG34180	CG34180	196.644	306.811	231.383	80.8375	134.356	85.0971	179.655	167.964	94.6895
NM_001103640	1928	FBgn0031893	CG4495	CG4495	10.2784	9.01508	4.29232	4.16588	4.90797	11.6079	0.969388	4.99536	5.76465
NM_001103646	7131	FBgn0085450	CG34421	Snoo	12.6337	20.1463	26.7512	20.848	13.1412	32.9534	15.7443	13.8159	30.3791
NM_001103656	3600	FBgn0004914	CG9310	Hnf4	11.7957	17.5178	17.624	18.2422	12.2946	24.1868	21.9902	8.11359	13.5527
NM_001103664	533	FBgn0085212	CG34183	CG34183	6.87354	38.3816	42.9963	32.2064	42.3791	20.3384	25.0466	34.0655	18.3782
NM_001103665	393	FBgn0032153	CG4537	CG4537	60.1701	57.9252	36.7156	54.4991	56.3109	22.2448	47.5567	89.991	46.0158
NM_001103667	936	FBgn0085188	CG34159	CG34159	325.938	405.9	415.321	305.382	331.496	397.883	301.37	446.838	304.905
NM_001103703	2671	FBgn0000636	CG5803	Fas3	26.6219	56.4928	54.3397	42.2755	64.6258	82.6763	48.8312	55.5645	68.4815
NM_001103704	4084	FBgn0000636	CG5803	Fas3	37.4319	41.6927	20.8869	8.79209	34.7174	22.1766	25.6602	29.3427	22.3248
NM_001103719	3774	FBgn0261802	CG42748	CG42748	6.35398	4.07564	5.45387	9.59774	9.78657	8.47814	6.50867	2.67745	13.4769
NM_001103723	321	FBgn0085229	CG34200	CG34200	293.627	523.258	311.351	324.295	492.574	166.674	259.511	265.111	177.814
NM_001103730	6397	FBgn0086655	CG9397	jing	17.7278	6.90087	14.9933	7.26255	7.75397	17.192	6.13546	7.03416	12.103
NM_001103732	6597	FBgn0085421	CG34392	Epac	61.5926	24.7848	68.673	39.9863	39.3759	51.9736	27.3392	29.8684	52.9123
NM_001103734	444	FBgn0085244	CG34215	CG34215	2329.88	2957.82	2212.75	3253.66	3424.03	1709.46	3354	3398.46	2104.82
NM_001103756	7950	FBgn0033246	CG11198	ACC	0.586511	0.212825	0.186838	0.554669	0.345559	0.43986	0.0335845	0.317758	0.54499
NM_001103757	7741	FBgn0033246	CG11198	ACC	1.46284	0.0397403	1.89141	1.42411	0.394321	1.89729	1.966	0.57109	1.02207
NM_001103774	8201	FBgn0085436	CG34407	Not1	3.08647	2.21316	1.68183	2.99572	4.96892	0.554317	3.23939	4.2547	2.27403
NM_001103780	3125	FBgn0261014	CG2331	TER94	11.5104	9.7457	5.9075	2.87255	12.7958	4.97956	2.47773	6.31544	7.65564
NM_001103782	2102	FBgn0022382	CG15862	Pka-R2	3.01048	16.1718	9.59015	7.79191	13.0694	10.7302	3.42955	7.361	24.2865
NM_001103783	2387	FBgn0085249	CG34220	CG34220	4.39515	9.98797	20.2683	7.6533	2.04604	9.37581	3.57935	0.529153	8.04962
NM_001103789	6920	FBgn0261698	CG42732	SLO2	0.433163	1.2892	0.797263	1.31997	0.683711	0.884328	0.443709	4.0156	1.36111
NM_001103791	830	FBgn0033544	CG7220	CG7220	20.6654	14.2696	17.6403	16.6974	12.504	21.2762	9.16797	25.6803	21.1073
NM_001103799	485	FBgn0085256	CG34227	CG34227	1890.51	2259.02	1172.54	284.45	631.887	299.218	560.419	634.474	359.276
NM_001103801	3810	FBgn0033639	CG9003	CG9003	6.5999	2.70488	3.95429	3.47214	7.41078	3.90072	5.85151	6.46463	7.26809
NM_001103802	2368	FBgn0033639	CG9003	CG9003	3.93814	0.844422	1.16492	1.0641	1.41794	0.59069	1.12752	1.20015	1.27282
NM_001103804	415	FBgn0085257	CG34228	CG34228	150.075	173.459	104.308	134.717	179.837	70.359	175.317	123.646	91.238
NM_001103805	3212	FBgn0033649	CG13194	pyr	73.6722	76.5722	51.9917	29.9087	67.1879	62.2189	25.27	48.3194	66.624
NM_001103806	474	FBgn0259832	CG34229	CG34229	172.148	147	75.6559	133.232	115.915	78.2004	97.4483	106.923	88.6246
NM_001103809	16988	FBgn0033661	CG13185	CG13185	6.6854	5.17907	12.9655	11.449	9.19973	14.8105	9.90944	12.1844	21.3349
NM_001103810	1494	FBgn0085260	CG34231	CG34231	6.13052	8.85413	15.9075	9.90879	4.69921	18.3739	11.2589	2.21928	8.44796
NM_001103819	616	FBgn0085263	CG34234	CG34234	1.08135	0.998797	2.75578	1.02264	2.72539	6.52828	1.51703	6.40771	4.2813
NM_001103823	996	FBgn0033777	CG17574	CG17574	6.68784	15.9065	14.2741	3.79485	5.82293	9.12842	11.3929	9.98677	6.99794
NM_001103826	384	FBgn0085468	CG34439	ND-MWFE	545.55	633.284	435.441	458.925	572.73	315.539	444.995	474.069	308.565
NM_001103849	353	FBgn0262954	CG34186	Rpb12	214.174	664.497	356.463	300.697	519.693	250.131	176.233	346.186	187.31
NM_001103854	1842	FBgn0263980	CG43729	CG43729	13.9225	15.5318	20.0445	14.0216	9.03138	19.2689	16.3068	12	17.7946
NM_001103862	2637	FBgn0022160	CG8256	Gpo-1	4.48367	5.13299	9.89759	1.49305	3.41475	0.663042	2.07563	15.3276	15.8588
NM_001103863	9484	FBgn0264089	CG43758	sli	7.04106	6.11432	9.57606	5.7455	6.64624	7.09775	2.08328	11.8198	9.87172
NM_001103867	939	FBgn0034128	CG4409	CG4409	225.051	103.035	142.593	172.916	115.726	115.073	54.5936	182.603	76.2335
NM_001103882	5751	FBgn0085444	CG34415	mute	4.66195	0.829118	5.20248	2.19073	1.06153	8.23905	3.3659	6.7536	4.25822
NM_001103885	6950	FBgn0050460	CG30460	CG30460	25.3265	26.6022	18.5022	22.4333	31.4248	20.6039	24.4331	25.4662	20.7079
NM_001103890	1184	FBgn0085224	CG34195	CG34195	32.771	43.2604	24.9114	49.0815	35.8352	61.7271	32.2471	29.8703	16.0693
NM_001103896	2584	FBgn0284257	CG30118	Ttd14	112.2	116.671	132.129	107.937	122.322	136.885	96.7658	151.593	112.997
NM_001103902	1237	FBgn0010551	CG15081	Phb2	20.5971	27.4802	35.8518	30.5552	49.5991	22.6153	30.2179	32.8025	21.32
NM_001103904	2823	FBgn0034418	CG15118	CG15118	13.4496	9.42613	27.5109	20.9201	7.19048	17.342	14.9908	15.7718	20.1523
NM_001103907	6053	FBgn0263391	CG43443	hts	6.60276	2.76984	7.01123	3.53844	3.27786	2.10865	3.59495	7.32958	4.66819
NM_001103943	380	FBgn0085237	CG34208	CG34208	28.9231	25.0961	19.5443	7.45989	6.42619	4.14105	6.32361	17.0351	10.4103
NM_001103945	3453	FBgn0034720	CG11206	Liprin-gamma	6.12481	2.58363	4.85473	3.32943	1.0608	5.51927	7.26838	7.08727	3.27328
NM_001103947	5214	FBgn0003175	CG4444	px	3.09803	1.65202	1.26161	1.3592	2.04901	4.4935	0.153623	1.84715	4.01033
NM_001103949	350	FBgn0085475	CG34446	CG34446	58.9982	196.443	71.5399	130.489	186.635	37.9662	71.3264	180.892	61.3571
NM_001103950	527	FBgn0085474	CG34445	CG34445	53.7185	114.996	73.6843	103.397	156.966	58.0602	85.8748	56.0241	77.9244
NM_001103955	2534	FBgn0261564	CG42678	Reep1	28.9813	31.6856	9.88121	6.83643	18.3098	12.2129	7.05951	10.4053	28.3235
NM_001103962	915	FBgn0085453	CG34424	CG34424	20.5657	15.4655	24.5821	12.9087	17.3472	21.0195	8.0245	13.4591	25.9404
NM_001103965	5891	FBgn0264339	CG43795	CG43795	35.1655	15.5877	24.5657	7.53882	16.7623	13.8605	25.97	30.205	28.0119
NM_001103968	4745	FBgn0034897	CG11299	Sesn	6.17677	5.02451	2.5043	6.27291	3.85978	6.85375	0.225077	5.0244	6.78872
NM_001103969	518	FBgn0085242	CG34213	CG34213	99.6591	138.077	90.531	61.1096	81.9091	154.254	83.2433	135.331	101.098
NM_001103987	603	FBgn0085483	CG34454	CG34454	35.9014	54.0775	74.9544	43.8768	61.7575	30.7355	43.8353	71.4807	55.6071
NM_001103992	3032	FBgn0001316	CG17046	klar	3.7897	3.60186	4.26909	3.0126	5.99011	8.36162	2.64179	5.41562	5.71592
NM_001104005	5503	FBgn0035253	CG7971	CG7971	56.7397	40.557	77.004	36.5169	34.0578	99.2256	38.4751	58.9311	74.2828
NM_001104007	2627	FBgn0035290	CG1887	dsb	0.380344	0.936824	3.71563	0.539543	0.0580975	3.12816	0.508179	0.601013	1.93612
NM_001104015	5231	FBgn0262593	CG43128	Shab	30.625	12.7027	28.1114	17.7929	10.6202	26.6729	10.1062	33.1407	35.8676
NM_001104018	3277	FBgn0035397	CG11486	CG11486	0.965522	0.938754	1.16555	1.00922	2.04924	1.01374	0.977713	0.867241	0.804784
NM_001104021	467	FBgn0085294	CG34265	CG34265	45.6434	71.8022	29.5346	42.8282	71.5722	35.5679	36.8765	124.754	31.06
NM_001104023	3526	FBgn0263239	CG12029	dar1	145.936	161.231	23.5906	27.9599	140.156	30.2482	48.0837	21.2694	57.5389
NM_001104026	7323	FBgn0004875	CG10847	enc	2.95624	2.05843	6.14301	3.95705	2.23004	6.49428	2.3699	0.301844	6.22521
NM_001104030	710	FBgn0035521	CG1268	VhaM9.7-a	153.627	246.97	247.162	233.346	230.438	252.909	217.734	303.764	219.154
NM_001104032	764	FBgn0035541	CG15019	CG15019	2.61561	2.21461	3.3329	3.50428	1.39837	0.686561	3.49473	1.4466	2.9588
NM_001104036	3080	FBgn0035558	CG11357	CG11357	2.43303	2.99639	3.78919	3.78377	2.22987	0.0567676	5.41796	1.99921	4.77059
NM_001104048	10278	FBgn0085447	CG34418	sif	0.0810115	0.0897926	0.433556	0.796779	0.0742469	1.75219	0.298742	0.998501	0.953065
NM_001104055	3034	FBgn0035690	CG10274	CG10274	40.6713	62.5601	54.6923	21.9048	44.5693	61.8352	29.7006	28.6214	49.9814
NM_001104074	5191	FBgn0262579	CG43119	Ect4	10.8751	8.91895	6.17249	3.61027	11.7605	3.19981	4.78342	7.45176	7.76588
NM_001104079	4539	FBgn0035879	CG7112	GAPcenA	13.5746	12.3011	12.0146	13.0458	11.6677	10.9013	10.8822	8.62651	12.2431
NM_001104102	3508	FBgn0052062	CG32062	Rbfox1	5.31672	3.99006	2.05662	2.69361	3.7851	3.38923	1.25583	2.61043	3.59785
NM_001104103	3413	FBgn0052062	CG32062	Rbfox1	2.39081	2.02803	0.49738	2.53787	4.60594	2.51022	4.30262	2.35927	1.10388
NM_001104107	701	FBgn0052068	CG32068	Adi1	409.31	600.777	332.973	426.629	468.317	287.832	478.005	601.363	294.255
NM_001104116	894	FBgn0040817	CG14132	CG14132	57.3718	143.836	96.8406	108.338	102.26	96.6142	68.0932	72.232	84.285
NM_001104117	3123	FBgn0036202	CG6024	CG6024	2.77279	0.492523	0.475621	0.756419	1.12402	1.51162	0.512963	1.2639	2.47309
NM_001104119	4932	FBgn0036202	CG6024	CG6024	39.5384	31.7173	54.8987	30.3031	26.9843	47.6107	31.6964	54.2933	51.4103
NM_001104123	3174	FBgn0036287	CG10663	CG10663	2.51837	5.86376	5.34832	3.12591	5.28936	3.47044	1.43004	1.94	2.4927
NM_001104125	366	FBgn0085271	CG34242	CG34242	1.81997	1.68104	4.05837	3.44233	1.668	3.34402	1.09425	0.431383	1.02938
NM_001104140	817	FBgn0040805	CG12355	CG12355	2.44593	8.28378	7.532	6.5539	8.03274	4.28015	1.96081	2.70551	5.07258
NM_001104146	927	FBgn0263606	CG34246	Hsc20	139.581	124.114	86.7549	47.3988	57.9536	43.0038	57.4605	48.7113	85.7552
NM_001104152	6246	FBgn0263131	CG43373	CG43373	5.19898	1.55145	10.8034	3.88295	5.88887	20.127	1.02593	7.30533	11.0384
NM_001104157	2158	FBgn0036680	CG9665	Cpr73D	35.8057	28.4393	22.4191	19.996	9.33555	23.8203	10.9496	11.0476	19.5535
NM_001104163	330	FBgn0085279	CG34250	CG34250	47.435	52.6699	25.7206	32.929	49.949	13.7756	34.386	16.267	29.6836
NM_001104166	484	FBgn0085282	CG34253	CG34253	66.7485	123.942	104.782	76.4655	91.1317	121.018	81.6437	108.628	93.7993
NM_001104168	800	FBgn0036804	CG13379	Sgf11	34.9707	45.1831	52.253	33.6627	23.0841	20.9813	68.0842	26.8406	47.8007
NM_001104170	564	FBgn0085284	CG34255	Blos3	51.0802	82.0891	81.2661	55.8463	100.936	77.1919	52.0739	98.8187	38.0762
NM_001104171	2989	FBgn0052204	CG32204	CG32204	28.6924	43.5354	50.6882	54.3747	11.4377	43.3455	26.7533	85.3609	40.5871
NM_001104172	762	FBgn0085285	CG34256	CG34256	6.77473	29.4711	19.7714	99.4107	45.6664	82.833	41.6964	45.1695	78.614
NM_001104176	4097	FBgn0005564	CG9262	Shal	63.6112	68.5165	79.6572	48.3953	37.8482	100.332	49.8868	53.1425	77.7049
NM_001104179	2171	FBgn0052425	CG32425	CG32425	9.58816	20.1213	35.3821	36.1979	17.9969	28.7515	39.6007	18.9812	39.3934
NM_001104197	1493	FBgn0010348	CG8385	Arf79F	18.2923	7.10865	17.3394	10.5483	17.8894	15.2242	5.45439	18.1891	13.2482
NM_001104200	1722	FBgn0259697	CG40050	nvd	4.35176	2.14376	2.71097	6.76771	7.09045	6.90442	5.8144	8.52695	4.70396
NM_001104201	300	FBgn0085334	CG34305	CG34305	30.53	7.69074	3.53658	4.19964	16.7884	26.2266	8.8999	13.1572	4.39546
NM_001104202	1502	FBgn0037229	CG9766	CG9766	20.1784	14.4393	35.8838	61.0234	41.7628	67.2836	32.5303	107.955	101.212
NM_001104204	3649	FBgn0041605	CG32490	cpx	5.79582	4.51033	3.66354	4.05693	4.93543	4.64782	8.85356	8.0479	6.76278
NM_001104211	7216	FBgn0085386	CG34357	CG34357	6.99248	3.11211	6.61638	3.0118	1.69204	9.4255	1.48003	2.27552	7.02237
NM_001104215	15976	FBgn0265082	CG44193	Cdep	53.9212	35.392	77.0494	23.4219	33.2261	65.1069	23.0547	30.7747	69.2854
NM_001104224	1683	FBgn0026077	CG10287	Gasp	49.5723	43.1376	38.4548	23.113	29.6538	2.90888	20.227	34.7105	47.0103
NM_001104229	4222	FBgn0037487	CG14608	thw	0.0394427	4.04392	15.8317	1.30555	0.0361492	18.7599	2.5612	0.112188	0.133854
NM_001104237	1879	FBgn0037548	CG7900	CG7900	101.033	27.5049	45.9624	37.6325	67.9042	77.0469	37.0158	22.015	54.0368
NM_001104239	455	FBgn0040531	CG11741	CG11741	34.4034	20.6213	37.7753	28.7283	29.8535	32.2789	19.3646	21.1671	43.8856
NM_001104240	307	FBgn0085330	CG34301	CG34301	2.16974	29.0595	22.118	21.5454	17.897	15.3772	37.8318	15.4286	14.1129
NM_001104255	2372	FBgn0012344	CG8348	Dh44	67.0462	55.8324	98.9407	44.0856	41.0509	90.002	53.2418	57.7096	83.4672
NM_001104257	1659	FBgn0037737	CG8383	Pnn	40.352	75.7485	46.1738	70.437	18.8593	72.2985	17.3009	41.2084	22.8233
NM_001104258	2214	FBgn0085438	CG34409	CG34409	16.397	27.859	37.666	49.2945	33.7092	67.6001	25.6867	88.9268	42.287
NM_001104261	1695	FBgn0037753	CG12947	CG12947	9.92286	4.17432	10.8914	2.50863	7.02331	4.53873	7.40346	7.07926	4.11206
NM_001104270	1165	FBgn0037819	CG14688	CG14688	124.359	85.0272	116.753	57.0466	37.5987	73.2395	67.4941	80.366	71.3084
NM_001104272	1017	FBgn0037842	CG6567	CG6567	48.3044	128.255	160.033	129.458	142.567	153.182	148.069	71.724	158
NM_001104274	1671	FBgn0040256	CG6633	Ugt86Dd	138.025	156.576	151.241	108.667	173.812	139.582	108.413	94.486	137.083
NM_001104275	1710	FBgn0261808	CG31299	cu	2.14246	2.6985	2.97817	4.51277	0.0892526	0.204496	3.20084	0.738648	3.1947
NM_001104278	1187	FBgn0037876	CG4820	CG4820	113.497	84.6176	77.2267	74.5639	42.945	79.247	71.4166	144.319	67.1301
NM_001104285	4040	FBgn0037979	CG3532	GCC185	52.7611	40.8523	89.1848	38.514	65.091	70.4138	32.9451	60.1843	62.7612
NM_001104306	7637	FBgn0085412	CG34383	CG34383	1.28651	0.241689	0.777983	1.1548	0.459645	0.869986	1.346	2.62558	2.46664
NM_001104314	857	FBgn0038199	CG14358	CCHa1	37.5026	27.999	36.3975	47.2276	43.2756	21.83	18.6929	50.4793	9.89144
NM_001104316	9298	FBgn0086901	CG34389	cv-c	50.1838	32.0765	17.39	21.9173	27.0183	27.7178	6.81994	13.8732	28.8096
NM_001104321	663	FBgn0038238	CG14854	CG14854	165.271	290.23	271.724	175.777	151.241	143.462	163.5	200.037	244.066
NM_001104322	4679	FBgn0020299	CG31317	stumps	2.49132	3.97769	0.453504	2.38973	3.5228	4.96993	0.114126	2.19333	2.25457
NM_001104344	3094	FBgn0262742	CG6588	Fas1	4.46728	2.78398	3.1548	3.15584	1.47985	5.70759	1.63961	7.29725	5.66227
NM_001104369	4034	FBgn0261984	CG4583	Ire1	49.2068	66.8412	95.4719	94.4763	98.3303	90.5861	48.0846	34.951	67.4309
NM_001104374	3569	FBgn0038787	CG4360	CG4360	0.139978	0.430974	1.12964	0.529515	0.12829	0.0489897	0.29924	0.48662	0.527814
NM_001104381	1685	FBgn0038842	CG5630	hdly	26.9804	50.5717	16.623	18.9731	47.734	23.1396	18.5393	15.8355	15.0925
NM_001104393	2586	FBgn0013759	CG6703	CASK	0.643957	1.07064	0.246166	1.27889	0.944297	0.878954	0.671106	2.1369	2.33104
NM_001104395	4438	FBgn0264490	CG18389	Eip93F	134.895	117.631	77.8398	73.2429	153.103	105.269	72.1337	145.185	113.502
NM_001104400	436	FBgn0085317	CG34288	CG34288	55.7637	20.8144	31.1479	46.5958	9.45136	10.4265	29.088	46.3519	15.5541
NM_001104402	2357	FBgn0085405	CG34376	CG34376	64.3641	81.0513	96.0593	51.5155	38.0746	86.7916	52.901	65.2444	75.6065
NM_001104407	3708	FBgn0266409	CG45049	CG45049	6.37726	5.7245	10.0146	6.71059	5.47431	11.3168	12.313	8.00501	9.85575
NM_001104411	6695	FBgn0039026	CG7029	CG7029	5.12391	2.20556	3.39131	2.11707	0.934653	4.30908	2.37286	2.35827	3.40457
NM_001104413	4382	FBgn0039054	CG13830	Cow	118.644	123.031	214.035	134.234	95.0143	131.552	139.013	155.148	199.468
NM_001104420	2903	FBgn0025574	CG5212	Pli	80.3667	118.633	147.944	89.9458	72.7623	169.665	70.3132	73.4771	105.252
NM_001104441	1496	FBgn0039273	CG9996	shams	16.8086	36.7058	83.5446	61.2681	41.5222	98.4083	52.7391	18.0471	63.2121
NM_001104442	2680	FBgn0039277	CG13650	CG13650	83.5743	30.9925	45.6852	50.948	25.6838	54.3452	32.4282	76.5276	66.4943
NM_001104444	1621	FBgn0051103	CG31103	CG31103	188.614	221.471	143.078	85.4954	215.987	175.168	111.51	166.262	156.768
NM_001104448	1463	FBgn0045761	CG10618	CHKov1	440.506	464.598	973.369	447.055	418.954	805.742	471.67	310.808	886.518
NM_001104452	1934	FBgn0039358	CG5028	CG5028	78.9583	87.6442	119.483	73.0431	77.258	99.8077	67.2325	88.4946	108.896
NM_001104454	1742	FBgn0039358	CG5028	CG5028	70.167	98.0989	106.341	126.839	135.099	163.001	149.362	90.9068	198.001
NM_001104472	2118	FBgn0003495	CG6134	spz	0.786247	1.96081	1.10205	1.33841	2.52208	0.577861	0.441213	1.11817	0.444705
NM_001104477	1615	FBgn0046247	CG5938	CG5938	5.56809	3.23821	3.15336	0.0975148	0.850525	6.27924	1.23992	4.20378	1.63299
NM_001104480	1591	FBgn0039563	CG4951	CG4951	14.9676	11.0213	22.94	9.7996	15.3485	23.9573	5.95751	5.25956	11.7218
NM_001104488	4604	FBgn0039600	CG1646	CG1646	0.614892	5.14498	3.54887	6.25978	1.59119	16.1021	0.521932	12.9628	20.5398
NM_001104512	3192	FBgn0082582	CG1539	tmod	0.156511	0.385501	0.531816	0.148014	0.430325	1.69805	0.125469	0.247315	1.41637
NM_001104519	6905	FBgn0085376	CG34347	CG34347	4.91985	1.73752	0.952648	2.14391	2.25452	2.02571	1.27602	1.16614	3.27375
NM_001110544	4125	FBgn0267861	CG40196	Maf1	19.2162	14.2815	18.1587	11.5299	8.10284	23.906	4.56322	9.3392	11.4625
NM_001110546	479	FBgn0039993	CG17691	CG17691	7.64843	14.1291	30.1237	18.7406	23.2597	20.4411	7.52497	17.14	11.7981
NM_001110873	1443	FBgn0069969	CG40498	CG40498	21.2342	23.7704	23.6752	10.4773	16.7112	19.9926	13.9697	38.1859	47.9102
NM_001110878	6472	FBgn0003256	CG12559	rl	2.80461	2.94701	1.63933	0.511004	2.59401	2.67453	1.62954	2.41513	4.36597
NM_001110880	1412	FBgn0003256	CG12559	rl	13.7986	14.815	24.3453	6.13439	12.2141	3.71482	14.0873	31.197	7.33763
NM_001110887	2971	FBgn0262123	CG41265	l(2)41Ab	3.36305	2.69215	1.14275	1.27219	3.44183	0.706204	2.38149	0.903421	2.53621
NM_001110895	2052	FBgn0058263	CG40263	MFS17	8.52113	5.09718	7.23861	3.91414	5.2064	13.5479	2.86254	2.00051	8.81296
NM_001110921	3937	FBgn0262124	CG42595	uex	13.0278	8.98588	9.75546	9.88041	11.9012	20.34	14.0043	9.42424	11.0529
NM_001110937	506	FBgn0260008	CG41623	UQCR-11	4.93658	9.42344	9.64522	7.15848	8.74711	7.25638	2.37448	6.86461	0.744573
NM_001110956	1686	FBgn0063670	CG40228	CG40228	63.3119	49.5382	81.9328	25.5939	41.007	72.6962	15.2027	48.4146	37.7648
NM_001110982	3112	FBgn0010247	CG40411	Parp	89.9525	95.986	142.44	99.9472	104.903	127.818	82.3641	101.469	157.808
NM_001110989	1290	FBgn0086378	CG40410	Alg-2	181.502	347.574	241.474	169.328	214.499	152.074	248.266	242.337	239.779
NM_001111011	2269	FBgn0039946	CG17172	ATbp	18.2013	17.9643	38.7169	26.722	19.9774	91.1594	10.2963	44.6033	44.5828
NM_001144069	615	FBgn0259817	CG42398	SteXh:CG42398,/SteXh:CG42398,	1.0831	1.25053	1.72516	0.256076	1.489	0.852899	0.651212	1.28363	0.306304
NM_001144143	4316	FBgn0259745	CG42396	wech	1.50476	1.49681	1.13079	0.72978	1.16694	1.4989	0.463966	1.13403	0.567401
NM_001144160	2969	FBgn0033494	CG33135	KCNQ	10.9373	6.57948	6.43231	4.29653	6.47705	4.53453	4.67627	0.372247	10.4055
NM_001144167	3157	FBgn0033504	CG18408	CAP	16.1411	10.8162	19.2232	7.08365	16.7754	8.30746	5.37039	31.1571	16.8268
NM_001144169	6531	FBgn0033504	CG18408	CAP	14.5593	14.4135	16.7326	9.62136	9.51113	14.3763	8.05365	10.4919	12.4892
NM_001144174	5055	FBgn0260499	CG33472	qvr	2.93193	2.31255	5.49901	3.3647	0.935961	5.49955	1.50532	3.46693	7.97481
NM_001144180	4655	FBgn0259221	CG42321	CG42321	5.83114	5.41904	8.06841	5.95438	5.80324	9.69062	4.76063	7.1566	6.8795
NM_001144202	4146	FBgn0020236	CG8322	ATPCL	2.89193	5.45364	5.42514	3.76053	2.83451	4.13284	5.0231	3.96048	4.36184
NM_001144209	640	FBgn0259738	CG42392	CG42392	456.128	264.85	564.969	405.035	250.157	544.203	459.736	267.419	688.753
NM_001144211	4152	FBgn0034180	CG15609	Ehbp1	15.7222	12.8179	8.17706	8.00329	12.645	12.2121	6.04473	15.4768	10.1176
NM_001144215	1738	FBgn0050456	CG30456	CG30456	4.59914	9.0271	1.70928	1.54043	3.24915	6.53905	3.45652	3.45205	0.325162
NM_001144220	433	FBgn0250868	CG42239	CG42239	494.197	439.065	343.53	385.169	515.32	234.606	554.959	422.974	284.088
NM_001144222	1603	FBgn0034266	CG4975	CG4975	2.18158	0.959543	4.63307	2.55437	4.47488	5.45366	3.33122	3.44729	4.81813
NM_001144232	1622	FBgn0259682	CG42351	Jabba	1.74535	1.23279	2.35481	1.26222	0.37638	0.431182	0.740744	0.876063	3.94872
NM_001144235	5170	FBgn0265356	CG15105	tn	1.32062	2.91564	1.72383	1.40123	1.88932	4.59938	2.24649	2.25988	0.910914
NM_001144242	3536	FBgn0034420	CG10737	CG10737	7.11131	4.13247	9.00147	7.08155	5.87008	9.93883	4.90803	6.83161	10.1221
NM_001144246	5613	FBgn0020440	CG10023	Fak	4.59856	2.08265	2.7597	3.87193	2.6647	5.23318	0.404325	4.64123	1.5438
NM_001144250	5273	FBgn0261554	CG42672	CG42672	3.88448	0.904278	2.61571	3.19572	2.51813	0.862118	3.08872	0.958155	2.35784
NM_001144255	2947	FBgn0034622	CG15666	CG15666	50.3481	60.91	28.6575	44.7824	76.3369	53.1593	47.9272	103.293	49.6032
NM_001144274	5497	FBgn0034903	CG9850	CG9850	2.48412	3.21788	1.89149	2.29196	3.10964	0.890602	0.534286	3.59028	1.67918
NM_001144280	5818	FBgn0035001	CG4527	Slik	27.1344	19.6961	31.9131	21.8716	12.7753	31.4046	13.5151	15.7398	26.5826
NM_001144288	2695	FBgn0035092	CG3441	Nplp1	23.2335	23.115	32.9118	18.2906	17.1594	24.6534	14.2167	18.0441	21.6686
NM_001144289	18528	FBgn0266557	CG3696	kis	0.0719029	0.232449	0.400843	0.0509995	0.411869	0.783251	0.266594	0.587982	0.21351
NM_001144291	2625	FBgn0020304	CG3365	drongo	1.52253	2.16806	3.15261	1.73985	4.5932	1.66518	0.915418	1.92471	1.57878
NM_001144301	6134	FBgn0041111	CG8817	lilli	0.162889	0.250758	0.10378	0.0513487	0.199051	1.11166	0.457038	0.128697	0.460655
NM_001144303	7438	FBgn0041111	CG8817	lilli	5.05985	4.1566	1.16967	1.7362	2.68802	2.46822	0.861512	1.44343	4.02688
NM_001144306	8417	FBgn0283427	CG3523	FASN1	0.712247	0.310663	0.907569	1.14134	0.0362652	0.2285	0.206188	0.881626	1.20855
NM_001144309	3525	FBgn0014396	CG3234	tim	17.9519	7.54892	18.4203	9.60556	5.10905	29.8103	5.75653	6.76335	17.4215
NM_001144327	3150	FBgn0259714	CG42368	DIP-epsilon	84.5852	63.7233	62.3785	26.3977	20.7857	77.1535	15.1298	29.4219	29.1835
NM_001144328	2237	FBgn0031813	CG9527	CG9527	0.744422	0.687594	1.23314	0.563206	1.36452	0.390801	0.95484	0.352897	0.673677
NM_001144336	2915	FBgn0031969	CG7228	pes	7.31234	8.8648	6.76985	6.26704	6.02111	4.13868	8.15188	5.84964	6.59158
NM_001144349	4846	FBgn0032475	CG16975	Sfmbt	0.412366	1.11092	1.79529	0.422477	1.03932	0.721602	0.716253	0.162903	0.894072
NM_001144357	7102	FBgn0259735	CG42389	CG42389	3.89236	5.65273	11.3537	8.29343	8.18769	16.7656	8.4024	9.07033	19.8934
NM_001144361	2664	FBgn0020503	CG5020	CLIP-190	88.2019	51.2139	83.3167	50.0126	42.796	81.909	55.1233	60.3333	70.2878
NM_001144368	1440	FBgn0032797	CG10186	Hasp	112.753	79.6846	120.096	60.4792	69.3158	76.1301	63.2264	86.0698	85.8162
NM_001144435	5627	FBgn0035842	CG7504	CG7504	4.46874	1.36676	8.18309	10.3834	5.42463	5.0648	3.79594	1.65546	2.5108
NM_001144441	1364	FBgn0035921	CG13305	CG13305	5.98228	3.72133	4.51147	1.61643	2.57354	5.25558	4.11066	17.9416	12.8439
NM_001144452	4927	FBgn0016070	CG5263	smg	4.15727	3.24675	7.66606	3.13247	3.59329	13.1302	1.46315	8.71626	8.14376
NM_001144461	890	FBgn0036173	CG7394	CG7394	3.36797	0.864128	0.238421	0.884755	1.37188	0.392908	0.89999	0.7096	1.26996
NM_001144468	343	FBgn0085271	CG34242	CG34242	14.5651	6.27815	18.5593	3.21401	9.34421	4.58775	10.1194	5.52371	15.3777
NM_001144469	2360	FBgn0036302	CG10632	sowah	5.85668	4.49713	7.73252	3.67024	5.94967	5.26015	5.20418	5.35207	11.3345
NM_001144470	1964	FBgn0036302	CG10632	sowah	3.22201	11.0427	6.80665	6.41493	4.50717	3.56098	5.57377	4.0195	8.44052
NM_001144472	1758	FBgn0036318	CG11009	Wbp2	2.93649	2.62483	2.65545	1.70207	4.08034	1.98913	0.607502	1.16753	1.60731
NM_001144474	3938	FBgn0264006	CG43749	dysc	2.28351	0.390591	2.47866	1.35971	0.0775125	4.83952	0.0339001	10.5845	3.97036
NM_001144476	5827	FBgn0267795	CG32138	Frl	30.1504	29.6173	58.1924	26.4595	42.248	53.8305	24.4453	35.2243	19.0414
NM_001144483	4109	FBgn0259175	CG42280	ome	2.9585	0.0374336	5.26743	5.02086	5.86865	11.0634	2.1118	3.11238	6.96844
NM_001144489	1441	FBgn0260943	CG32169	Rbp6	4.85367	9.71349	7.65727	2.0765	2.01237	8.73615	3.70572	0.109567	12.9419
NM_001144499	4597	FBgn0016797	CG9739	fz2	11.3747	7.46154	8.58565	3.93973	4.88045	11.7526	7.08585	2.88502	9.22011
NM_001144507	3862	FBgn0036897	CG8786	CG8786	12.8496	9.24004	15.4393	15.2511	15.2938	6.2024	13.1355	17.5792	17.3159
NM_001144528	599	FBgn0053170	CG33170	CG33170	4.44814	10.785	8.85621	10.7795	15.5425	22.7677	10.0291	2.63583	7.86214
NM_001144529	880	FBgn0039977	CG17454	CG17454	23.0867	31.2873	30.1413	25.5916	26.362	38.9426	30.7957	22.0682	28.0425
NM_001144539	4976	FBgn0027951	CG2244	MTA1-like	13.2191	8.34606	9.55218	5.95005	8.15865	11.2791	6.43884	10.1217	10.5243
NM_001144557	3418	FBgn0267336	CG34360	Glut4EF	1.31546	1.17004	0.124163	0.322529	0.580482	0.153462	0.0390575	0.600503	0.716472
NM_001144558	4787	FBgn0267336	CG34360	Glut4EF	122.939	65.9665	24.3357	25.9571	64.1797	32.9454	35.7521	55.674	64.4976
NM_001144561	3269	FBgn0040238	CG6264	Best1	5.85825	2.11736	6.03674	3.32413	5.46246	1.65805	4.77801	1.73873	4.03377
NM_001144564	2298	FBgn0267376	CG6584	SelR	0.797128	0.669342	1.01573	0.411192	0.398491	1.97822	0.8714	0.755764	1.63949
NM_001144588	10901	FBgn0250754	CG42232	CG42232	17.9039	16.6359	26.3954	16.903	13.9167	24.7967	8.69498	21.2765	20.6332
NM_001144603	571	FBgn0264751	CG44009	Vti1b	5.83283	13.1995	12.6351	7.44682	12.2953	13.7793	4.44216	2.21206	9.89721
NM_001144611	4295	FBgn0014135	CG4608	bnl	6.00971	3.1515	9.38696	3.4834	7.56892	8.18247	5.19075	1.72774	6.09648
NM_001144621	10696	FBgn0283499	CG18402	InR	15.0086	16.4945	10.0384	15.6073	19.5344	17.1967	13.2924	19.8243	13.0504
NM_001144631	3714	FBgn0051145	CG31145	CG31145	13.2271	6.50213	8.74146	4.40996	5.83531	11.016	2.55207	6.63172	16.4335
NM_001144636	2864	FBgn0259178	CG42283	5PtaseI	9.47763	7.62629	11.1876	6.32365	6.60794	8.9742	8.8564	4.18971	11.3789
NM_001144637	2637	FBgn0259178	CG42283	5PtaseI	1.0104	1.69155	1.85077	1.43332	1.15754	2.25434	0.405001	2.15544	1.71447
NM_001144639	2359	FBgn0250757	CG42235	CG42235	6.4239	15.3228	8.18555	7.1433	4.78763	7.04121	6.45139	3.8819	17.6479
NM_001144678	4536	FBgn0029663	CG10804	CG10804	3.37754	1.62767	3.83597	3.81912	1.95152	4.89533	3.44341	1.46191	2.74094
NM_001144681	7243	FBgn0283657	CG34412	Tlk	3.08086	3.2704	5.74212	3.23975	2.14931	5.62456	2.1749	2.20164	6.03389
NM_001144690	2054	FBgn0029823	CG3011	CG3011	3.32406	3.66939	3.8224	3.68031	3.56663	8.00164	5.26455	11.8376	13.2066
NM_001144693	5725	FBgn0259242	CG42340	CG42340	3.17056	0.349274	6.74575	3.46608	4.10547	5.83323	2.2619	8.96296	2.40201
NM_001144701	578	FBgn0259098	CG42246	CG42246	111.21	176.967	86.273	47.137	128.329	48.3998	53.1222	89.5962	56.3827
NM_001144702	11062	FBgn0004198	CG11387	ct	0.361296	0.250286	0.24937	0.142367	0.0965788	0.110641	0.0844775	0.285457	0.357613
NM_001144711	4191	FBgn0085437	CG34408	CG34408	0.278141	0.29361	0.101262	0.150309	0.10925	0.083438	0.0637072	0.263708	0.089896
NM_001144713	9921	FBgn0263072	CG43347	CG43347	18.7156	12.1241	16.1697	11.2071	7.67648	17.6237	7.03757	23.4259	33.1715
NM_001144714	3440	FBgn0028421	CG11759	Kap3	0.387273	0.447136	0.246738	0.0915619	0.133101	0.304961	0.0388077	0.550765	0.876172
NM_001144725	2997	FBgn0030581	CG14408	CG14408	12.2798	9.23813	6.86783	3.20543	4.22677	17.852	7.8843	8.00757	8.04546
NM_001144734	7927	FBgn0061200	CG4453	Nup153	0.126046	0.0970195	0.240917	0.397342	0.231041	0.176454	0.067364	0.258928	0.380224
NM_001144745	2163	FBgn0030850	CG8408	stas	18.4774	24.8891	20.9938	18.3479	32.6694	28.5345	13.3313	84.4541	22.121
NM_001144748	3931	FBgn0261461	CG42274	RhoGAP18B	0.381263	0.547801	0.323879	0.200313	0.232951	0.133435	0.169802	0.28115	0.239604
NM_001169157	4823	FBgn0040370	CG13375	CG13375	41.157	45.0952	66.6546	51.5594	31.8345	24.434	17.272	35.1913	95.3016
NM_001169159	9406	FBgn0021764	CG5227	sdk	1.73503	1.34093	1.26333	0.41858	1.34676	0.873664	0.127736	1.66178	1.5421
NM_001169161	22255	FBgn0259108	CG34387	futsch	33.8592	16.4078	28.5278	18.6465	15.2725	30.2	15.1704	17.8566	24.5639
NM_001169173	5724	FBgn0004861	CG18412	ph-p	2.12377	0.483694	0.963848	0.0275134	0.186645	0.855283	0.419807	0.468914	0.52656
NM_001169174	3387	FBgn0023529	CG2918	CG2918	16.4708	8.03815	7.64327	6.41663	8.87704	5.93655	9.34135	10.2088	5.00559
NM_001169175	2838	FBgn0264598	CG43947	PsGEF	1.0562	0.975569	1.19631	2.60813	1.12934	3.45006	1.03487	1.44645	1.92492
NM_001169178	3182	FBgn0003371	CG2621	sgg	0.62801	0.725085	0.466802	0.247465	0.287785	0.934115	0.545406	0.99237	0.355205
NM_001169179	2166	FBgn0003371	CG2621	sgg	9.30277	2.62749	2.93899	8.28876	5.91886	9.20233	4.93069	4.1549	11.0452
NM_001169180	3280	FBgn0023215	CG13316	Mnt	13.7588	7.92521	15.203	12.0996	13.9128	15.7786	12.1288	15.1147	24.2937
NM_001169190	7910	FBgn0262738	CG3620	norpA	0.61053	1.57509	2.38753	0.497745	2.00666	2.27673	3.44295	0.379246	0.762081
NM_001169192	4388	FBgn0000179	CG3578	bi	13.5863	5.22297	9.33309	3.40957	8.90411	12.2327	4.80692	8.31169	8.19964
NM_001169203	5584	FBgn0052767	CG32767	CG32767	5.30835	4.93067	4.44606	4.99196	3.19785	7.01381	1.84086	4.07156	4.58798
NM_001169205	4253	FBgn0259994	CG42492	CG42492	0.90057	0.0361662	1.04775	0.370295	0.143543	0.904438	0.0313893	0.296988	1.41737
NM_001169207	3372	FBgn0029791	CG4096	CG4096	0.987706	0.821075	0.566356	0.186817	1.35785	0.155555	0.435493	0.795985	1.06144
NM_001169211	3831	FBgn0029911	CG14435	CG14435	50.771	32.6821	44.3111	32.6401	45.3763	34.1382	31.9198	26.4998	49.1226
NM_001169216	2112	FBgn0264270	CG43770	Sxl	0.315392	0.072829	0.100471	0.0745675	0.0722642	0.248358	0.0632095	0.22427	0.0891937
NM_001169234	7386	FBgn0264975	CG1634	Nrg	10.2135	13.7654	13.4741	10.8104	5.14526	13.588	2.16894	3.805	9.20716
NM_001169239	7001	FBgn0025864	CG12737	Crag	9.41934	15.0497	17.3066	12.1697	9.39581	18.7556	6.04471	20.9958	18.1354
NM_001169240	3916	FBgn0259734	CG42388	Nost	1.10565	0.981964	0.0541866	1.0054	1.01332	1.51806	1.46589	1.49177	1.20261
NM_001169249	2363	FBgn0001624	CG1725	dlg1	4.01695	1.95279	2.87356	2.66587	1.67929	5.17947	1.86435	2.60582	4.14541
NM_001169253	4847	FBgn0052666	CG32666	Drak	16.4225	11.932	10.4631	7.79797	17.035	21.5354	8.70343	16.3196	15.0018
NM_001169255	3113	FBgn0259918	CG42447	inaF-B	42.1534	38.6884	51.6002	86.4076	29.3674	71.5553	91.7722	60.3548	82.6608
NM_001169256	770	FBgn0030357	CG2471	Sclp	8.86703	15.1817	7.44059	10.4309	17.4425	6.58504	19.5913	12.0978	12.2323
NM_001169268	1249	FBgn0030485	CG1998	CG1998	9.59965	5.17231	3.56773	2.26962	3.91025	3.07972	5.55798	2.02256	2.86562
NM_001169274	5935	FBgn0030505	CG11172	NFAT	35.5221	48.3862	58.1346	48.4268	59.5316	87.2306	39.8809	67.198	55.2594
NM_001169276	6009	FBgn0030505	CG11172	NFAT	26.4105	26.2629	33.1234	25.1077	34.5679	37.4188	23.3939	22.2549	32.9793
NM_001169277	5305	FBgn0003218	CG11111	rdgB	17.1707	9.82907	20.4795	13.9526	14.2121	21.9173	7.87654	18.3332	29.2242
NM_001169284	7926	FBgn0015774	CG10521	NetB	12.1229	4.05593	15.0191	5.58336	5.79602	13.0593	5.92878	5.15928	16.9696
NM_001169298	7442	FBgn0030706	CG8909	CG8909	6.89202	3.24495	6.81464	3.661	5.39366	9.49168	4.80753	3.16112	4.9866
NM_001169300	7852	FBgn0028397	CG9214	Tob	74.95	54.3602	86.8831	57.7036	56.3877	113.297	57.6873	50.7721	83.3686
NM_001169301	4596	FBgn0028397	CG9214	Tob	1.12323	0.368138	2.21613	1.54197	1.52755	4.37491	1.24901	0.721411	2.37726
NM_001169306	5683	FBgn0001250	CG9623	if	5.36239	2.057	4.92868	1.60729	2.81987	7.90691	1.92625	3.16717	5.96654
NM_001169307	5818	FBgn0001250	CG9623	if	5.55282	3.19897	1.53183	1.54292	3.64635	0.871517	1.81272	0.271375	2.88167
NM_001169308	5461	FBgn0030798	CG13003	CG13003	1.12827	1.4083	1.5154	0.89399	0.5869	0.0960507	0.977832	2.2551	0.655404
NM_001169309	7090	FBgn0263706	CG43658	CG43658	0.916017	1.95251	1.16722	0.710799	1.65753	3.60046	0.320095	0.244957	1.80672
NM_001169325	5384	FBgn0020261	CG3291	pcm	0.34023	0.285689	0.315297	0.0292508	0.141737	0.227324	0.27275	0.381226	0.279906
NM_001169328	3096	FBgn0040089	CG14233	meso18E	3.60379	2.08663	0.959537	1.4243	0.739448	1.12948	3.44957	1.88688	5.96284
NM_001169334	1598	FBgn0031099	CG17065	CG17065	1.14631	2.02135	1.85903	1.37973	1.05059	2.95419	1.25312	3.16167	1.06095
NM_001169343	3823	FBgn0024807	CG17686	DIP1	4.26881	6.79955	5.55048	5.64364	7.22589	6.40288	7.33316	14.9915	7.93322
NM_001169348	5777	FBgn0011747	CG1651	Ank	5.39044	10.6501	5.36272	4.52532	6.86892	7.32427	3.95157	13.8837	4.20644
NM_001169359	2597	FBgn0039932	CG11093	fuss	1.28246	1.00687	3.10489	0.7277	1.29291	3.56825	0.20562	1.64148	7.90647
NM_001169360	2371	FBgn0264607	CG18069	CaMKII	27.4619	23.0949	31.5026	30.4213	23.3021	35.7653	21.9588	25.1712	35.8321
NM_001169364	3542	FBgn0052017	CG32017	CG32017	0.517165	0.564538	1.19816	0.622476	0.947963	1.08599	0.640733	0.267452	2.81874
NM_001169366	1694	FBgn0031213	CG11372	galectin	29.5895	37.9543	33.9461	29.3776	30.9929	39.4277	20.0957	44.8307	42.5905
NM_001169373	3398	FBgn0026438	CG3159	Eaat2	15.1433	7.3784	12.9265	17.9362	3.90763	5.6086	10.0576	6.31916	11.4201
NM_001169382	2561	FBgn0000579	CG17654	Eno	15.996	17.7178	17.4827	8.73217	6.43623	12.2889	7.767	18.0018	11.107
NM_001169403	3034	FBgn0031637	CG2950	mxt	44.3487	36.2991	64.4138	32.3382	26.2586	36.9397	18.7444	40.174	53.3342
NM_001169404	2231	FBgn0053113	CG33113	Rtnl1	3.43355	3.03355	4.94582	3.24714	3.83094	3.36993	1.55579	2.05231	2.95526
NM_001169410	1614	FBgn0031673	CG31650	CG31650	0.206353	0.857703	0.262943	0.390301	1.13474	0.10833	0.165426	0.391291	0.466857
NM_001169414	2610	FBgn0261836	CG42768	Msp300	60.6772	35.7723	28.2113	19.1277	21.8115	15.9437	17.4929	23.1082	19.1986
NM_001169420	4266	FBgn0031738	CG9171	CG9171	23.4215	15.7204	19.001	11.2227	25.2581	18.2795	15.0522	16.9507	23.5361
NM_001169434	3985	FBgn0031952	CG7134	cdc14	0.208943	0.578977	0.425987	0.0395198	0.344692	0.0438756	0.435503	0.0396201	0.378172
NM_001169451	2116	FBgn0032135	CG3881	GlcAT-S	1.57398	5.52454	2.60731	0.893118	0.504893	10.3287	1.82961	3.88	4.00613
NM_001169457	3114	FBgn0032156	CG13124	CG13124	0.588246	0.543341	0.136284	0.303442	0.93122	1.12296	0.771668	0.709828	0.181481
NM_001169462	2617	FBgn0026379	CG5671	Pten	3.69071	4.29059	13.3787	6.86032	7.93145	3.34055	6.63157	10.0753	8.56586
NM_001169474	3039	FBgn0261871	CG33507	dpr2	11.4525	17.0062	19.2016	5.54493	4.57012	23.4161	5.97427	6.18244	10.7857
NM_001169493	3668	FBgn0259176	CG42281	bun	5.0394	2.13865	8.21474	4.85168	4.1193	7.15012	2.32931	12.698	9.34695
NM_001169494	2728	FBgn0259176	CG42281	bun	10.6826	14.4342	22.6351	9.81404	10.2942	21.8555	9.15111	7.40814	12.1534
NM_001169497	3661	FBgn0264894	CG44085	CG44085	2.18337	2.98302	1.56494	1.9788	0.500263	0.525345	1.85972	2.07007	2.72712
NM_001169515	4696	FBgn0028370	CG4192	kek3	6.80861	3.79951	7.72685	8.04871	5.72008	7.85608	2.61539	7.06049	6.4183
NM_001169527	4306	FBgn0011274	CG6794	Dif	15.2373	12.4666	30.3065	13.2763	26.9375	9.62334	4.15439	29.9932	48.1223
NM_001169530	2504	FBgn0260632	CG6667	dl	4.58881	5.83562	1.86433	2.01261	3.47422	1.39652	3.4121	3.02657	2.18168
NM_001169548	2907	FBgn0264443	CG43861	CG43861	0.630134	1.37571	0.0729944	0.650099	1.94256	0.180438	0.413308	0.597436	1.62003
NM_001169555	4658	FBgn0032901	CG9339	sky	4.32585	4.49094	6.19547	3.82052	3.53868	6.6064	4.04107	1.89816	6.0258
NM_001169585	2626	FBgn0259978	CG8390	vlc	0.634148	4.15874	3.15141	0.959552	3.66153	1.53139	2.38935	4.32894	2.51074
NM_001169590	8415	FBgn0000546	CG1765	EcR	7.20332	15.7014	8.77526	10.6114	7.21849	18.9493	4.75931	5.32854	16.2521
NM_001169593	5459	FBgn0010482	CG9432	l(2)01289	0.976162	0.30994	0.155483	0.461583	0.251621	0.0320286	0.391276	0.694132	0.517614
NM_001169596	1195	FBgn0028988	CG9456	Spn42Dd	294.872	255.114	181.83	131.788	176.888	131.682	157.629	151.016	135.568
NM_001169618	4244	FBgn0267792	CG8643	rgr	2.62896	3.51556	3.9999	5.38066	3.27253	8.2396	4.15217	6.43598	6.16975
NM_001169621	4758	FBgn0011300	CG8224	babo	1.04998	0.775863	1.7393	1.32397	0.898154	0.587959	0.982019	1.75871	2.33591
NM_001169629	1572	FBgn0260474	CG30002	CG30002	31.1444	53.6199	45.0846	17.9326	46.6992	36.2591	32.2706	60.5632	22.169
NM_001169631	1039	FBgn0040092	CG1652	lectin-46Cb	45.198	80.3864	95.988	66.3899	64.4861	127.894	121.421	36.6223	56.9301
NM_001169633	2911	FBgn0033463	CG1513	CG1513	1.37295	0.845427	1.02052	0.865607	0.943729	1.1412	0.82548	2.76612	1.16482
NM_001169643	2953	FBgn0033564	CG11919	Pex6	3.83469	0.625052	0.359287	0.906627	0.981991	0.59209	1.7631	1.60399	2.36029
NM_001169647	5982	FBgn0033638	CG9005	CG9005	24.0521	20.2618	23.7309	11.6101	13.5477	28.4977	13.39	20.8509	17.5088
NM_001169648	758	FBgn0044020	CG8998	Roc2	3.73478	6.08766	10.0779	11.8426	7.65124	0.230665	10.0388	0.624879	0.497037
NM_001169663	6631	FBgn0265623	CG3905	Su(z)2	0.351588	0.324748	0.384005	0.11875	0.368263	0.290045	0.281855	0.0476206	0.340902
NM_001169666	2225	FBgn0053182	CG33182	Kdm4B	0.299375	1.59	0.953684	0.849365	0.480159	3.22185	0.179998	5.25104	3.89454
NM_001169668	2667	FBgn0053182	CG33182	Kdm4B	25.5379	14.5914	31.7457	18.1874	18.9991	27.4034	23.9767	34.6319	30.7958
NM_001169669	1201	FBgn0033807	CG12251	AQP	0.554628	1.15265	0.883409	0.786777	0.635396	0.727911	0.778093	0.525849	1.41165
NM_001169675	1989	FBgn0033853	CG6145	CG6145	0.669793	1.31466	0.853473	0.712608	1.38119	0.439528	2.88609	1.90511	0.284128
NM_001169682	2647	FBgn0264962	CG10228	Pcf11	49.2598	49.7414	51.3051	34.2103	71.2659	34.1498	30.2099	36.8619	41.7034
NM_001169683	819	FBgn0264962	CG10228	Pcf11	277.342	171.093	253.908	132.873	247.661	249.564	96.6601	264.878	246.569
NM_001169693	2112	FBgn0034051	CG8295	Mlf	4.02125	3.78711	4.92308	3.13183	3.32415	12.004	2.6548	2.31746	7.93823
NM_001169697	3032	FBgn0034145	CG5065	CG5065	3.24047	3.14529	9.93788	9.19364	5.03371	18.0496	6.73657	4.27001	8.94666
NM_001169698	4577	FBgn0034145	CG5065	CG5065	8.84119	9.17445	16.0873	5.81499	7.33599	18.9093	6.06679	2.96662	12.9646
NM_001169707	3910	FBgn0016059	CG6446	Sema1b	4.00347	3.18644	3.41899	0.886113	4.60598	2.68303	1.02429	3.10926	1.63806
NM_001169709	566	FBgn0260763	CG42561	CG42561	45.898	72.0158	93.3507	34.7806	74.6931	12.3565	37.5022	112.138	35.2791
NM_001169710	4027	FBgn0028494	CG6424	CG6424	2.23304	2.71191	2.63465	10.4026	5.87445	5.42725	3.41454	4.15593	4.11651
NM_001169715	1073	FBgn0022238	CG5738	lolal	4.96633	3.72711	4.15293	1.76127	1.8491	3.09603	2.48832	5.59149	3.33566
NM_001169718	10397	FBgn0010575	CG5580	sbb	1.37745	0.517795	0.632686	0.484714	0.572498	0.386786	0.359523	0.273343	0.670381
NM_001169720	9824	FBgn0010575	CG5580	sbb	4.91581	3.42889	4.19033	4.26419	2.37695	5.67746	1.34531	5.31965	7.24822
NM_001169740	4990	FBgn0260934	CG8201	par-1	48.1561	31.8418	17.6475	25.7849	38.3543	20.7781	23.4091	37.1776	31.1822
NM_001169744	3155	FBgn0034501	CG13868	CG13868	4.16978	2.14512	5.17876	3.89348	6.33708	12.6908	1.2694	5.4547	5.6125
NM_001169761	2404	FBgn0265191	CG44244	Glycogenin	0.692709	0.511863	0.176535	0.982653	0.9523	3.5638	1.27723	3.67788	0.940318
NM_001169781	1652	FBgn0034725	CG6044	CG6044	3.32651	4.00365	5.65168	2.95525	2.6792	5.60941	5.01024	4.39634	3.30686
NM_001169782	740	FBgn0034726	CG11301	Mes4	4.72577	1.66286	3.15425	0.425639	2.6812	1.65393	3.96887	2.98703	1.78194
NM_001169783	3849	FBgn0034731	CG10384	CG10384	16.484	20.7404	39.8589	10.72	17.6057	51.7401	19.4924	21.5765	33.4762
NM_001169788	2146	FBgn0028371	CG30092	jbug	1.55198	2.5803	1.18655	2.49513	1.56462	0.162949	0.746497	2.50146	2.28229
NM_001169803	5562	FBgn0266377	CG45019	Pde8	0.628743	0.774328	0.0381508	0.396406	0.658563	0.471533	0.792062	0.141933	0.169343
NM_001169820	733	FBgn0035020	CG13585	CG13585	11.5865	11.7512	10.4216	12.2466	12.7012	8.1101	8.55993	15.2932	7.45284
NM_001169823	1531	FBgn0035023	CG13586	ITP	20.8839	40.6891	33.8181	28.0822	37.2832	27.8654	31.5653	8.86884	26.577
NM_001169824	3128	FBgn0020521	CG3541	pio	157.211	136.899	112.745	85.1373	146.913	79.5407	139.516	134.516	96.9587
NM_001169826	1571	FBgn0085442	CG34413	NKAIN	2.65002	2.93727	4.45731	5.81427	0.485748	16.1378	1.61456	6.03002	1.319
NM_001169831	3439	FBgn0035101	CG1212	p130CAS	1.16216	1.5207	1.54256	0.824297	2.39651	1.42356	3.45489	2.66281	2.84839
NM_001169832	2020	FBgn0035103	CG7047	Vdup1	32.9757	20.5594	17.4378	7.7184	32.0355	11.9448	17.2491	5.70578	14.7344
NM_001169843	1023	FBgn0260756	CG42554	CG42554	151.388	122.39	83.177	108.994	109.953	107.334	88.477	132.884	47.5086
NM_001169844	4856	FBgn0028577	CG12085	hfp	6.17275	2.88244	5.1126	2.04317	2.01149	3.20452	1.64949	0.715299	8.61196
NM_001169871	3344	FBgn0035497	CG14995	CG14995	2.63934	0.0919945	0.571098	0.376762	0.410765	1.51629	1.03797	0.424933	0.337997
NM_001169874	2679	FBgn0035505	CG15004	Teh2	217.996	106.333	305.5	269.12	129.435	373.967	282.794	217.115	373.801
NM_001169876	858	FBgn0035528	CG15012	CG15012	555.285	661.69	517.379	383.804	527.062	433.035	387.737	511.565	341.186
NM_001169881	1316	FBgn0053993	CG33993	CG33993	1.77157	2.92201	1.1287	1.91473	0.579871	1.06288	0.202885	1.31972	0.572574
NM_001169887	3956	FBgn0260660	CG42543	Mp	0.926087	2.02183	0.697303	1.51276	5.01538	2.20986	0.944883	3.71168	1.76187
NM_001169907	1043	FBgn0259916	CG42445	CG42445	2.39493	1.32726	0.406893	0.603975	0.43899	1.00582	1.66393	1.51377	1.26428
NM_001169908	6099	FBgn0262508	CG43078	CG43078	3.76795	0.75659	7.27147	7.04932	3.85371	3.87014	4.15883	3.00292	11.7369
NM_001169923	2023	FBgn0011206	CG4760	bol	15.2286	7.1471	11.7478	3.26962	9.27954	23.7678	9.76657	6.16559	23.6519
NM_001169930	1598	FBgn0260431	CG42526	CG42526	8.02415	6.54531	21.3788	12.0234	8.02268	14.6615	11.7793	14.2275	7.89816
NM_001169942	6023	FBgn0026160	CG7958	tna	46.0348	41.7289	21.3146	22.0946	38.1365	42.8765	22.6746	29.8052	45.0691
NM_001169950	2169	FBgn0036211	CG5946	CG5946	3.14782	12.9065	10.6635	6.75253	7.24761	25.2311	6.95497	14.7768	17.9779
NM_001169958	1531	FBgn0036239	CG5684	Pop2	0.978932	0.502334	0.970192	1.13152	1.49532	2.51246	3.31348	3.50629	1.72259
NM_001169986	1415	FBgn0261872	CG33522	scaf6	80.3803	70.3309	65.233	45.1869	120.803	45.4719	77.4574	130.549	64.5674
NM_001169993	654	FBgn0260027	CG42495	CG42495	117.384	161.576	78.5185	93.4323	76.0776	97.8486	64.708	34.2811	115.503
NM_001170008	2251	FBgn0036927	CG7433	Gabat	0.147958	1.2983	2.73374	12.0336	7.45821	6.21392	5.33757	9.46895	10.4607
NM_001170010	1230	FBgn0024814	CG6948	Clc	2.97854	1.25053	1.89768	1.0243	1.489	0.710749	1.41096	2.0538	1.53152
NM_001170011	1148	FBgn0036993	CG5910	CG5910	22.7742	27.3329	21.9958	23.3212	40.9474	20.104	15.1174	21.8675	14.6041
NM_001170012	1804	FBgn0052428	CG32428	CG32428	72.0941	69.7453	60.3414	54.2124	84.0098	62.3198	47.4349	43.935	64.7415
NM_001170016	4931	FBgn0026179	CG32434	siz	4.39029	7.42404	8.90779	3.70481	1.70233	11.9494	7.87833	2.72162	8.48098
NM_001170018	4464	FBgn0037094	CG7611	CG7611	4.55115	4.58274	8.60377	5.39772	5.50451	4.85678	1.46537	2.90024	6.49867
NM_001170025	4245	FBgn0052451	CG32451	SPoCk	9.21882	5.32645	4.5988	5.0084	7.11877	2.38892	1.06925	3.75653	1.99693
NM_001170032	8078	FBgn0041605	CG32490	cpx	1.31935	1.77083	2.54802	2.10554	1.4548	3.39819	1.75178	1.71998	3.24145
NM_001170034	3178	FBgn0087012	CG1056	5-HT2A	12.1044	4.93679	16.0915	3.96442	11.9101	3.96123	1.63828	13.4139	8.77275
NM_001170036	2400	FBgn0037261	CG9775	CG9775	43.4358	52.5534	63.7468	32.8097	44.4512	54.7117	37.2127	50.063	45.4459
NM_001170048	1225	FBgn0027608	CG2082	CG2082	20.527	17.9555	23.9044	15.4272	20.1835	42.6763	11.2248	55.4212	32.2932
NM_001170070	1923	FBgn0037525	CG17816	CG17816	60.1853	29.4352	25.7105	49.3834	23.2544	67.7374	32.6283	63.138	53.5841
NM_001170079	1522	FBgn0037581	CG7352	CG7352	0.218827	1.11167	0.418255	0.724314	1.3036	0.114878	0.438563	1.65977	0.371308
NM_001170089	2481	FBgn0037655	CG11984	CG11984	0.067121	0.929956	2.73689	0.507816	0.615163	3.9465	0.0538084	1.08185	1.29077
NM_001170090	2417	FBgn0037655	CG11984	CG11984	6.13195	1.08186	3.16053	2.9321	3.72557	2.96591	1.60176	2.35163	1.71464
NM_001170091	2488	FBgn0037655	CG11984	CG11984	1.27171	1.97833	1.3646	1.58246	2.14701	0.351375	0.804854	0.888426	0.908571
NM_001170096	2682	FBgn0037676	CG8861	CG8861	35.578	33.2635	74.371	47.4456	35.9077	38.1372	41.1645	16.8953	72.3446
NM_001170106	1770	FBgn0024330	CG9473	MED6	4.23374	7.73419	3.23687	1.95746	6.46703	1.58051	2.56438	9.27692	5.85352
NM_001170129	4076	FBgn0000024	CG17907	Ace	0.285989	0.301894	0.468536	0.502288	0.0748881	0.257376	0.0655047	0.154942	0.831891
NM_001170141	1088	FBgn0038294	CG6803	Mf	110.355	104.334	125.211	151.118	108.996	178.701	87.6084	102.597	90.8988
NM_001170145	2063	FBgn0260659	CG42542	CG42542	26.2343	38.4723	39.3944	21.2985	23.3039	64.4118	23.5548	37.7304	24.9282
NM_001170151	6051	FBgn0262527	CG4699	nsl1	4.76107	4.67723	3.12103	1.2753	2.69882	4.68101	4.3242	2.13959	2.24147
NM_001170153	6120	FBgn0262527	CG4699	nsl1	1.93193	1.53312	0.485413	0.66906	1.67086	1.79987	0.610778	1.41891	2.61635
NM_001170164	2442	FBgn0038494	CG4135	beat-IIb	10.1608	5.22794	4.60537	6.90051	7.12486	5.51311	3.3894	15.3231	8.25403
NM_001170177	3554	FBgn0004652	CG14307	fru	1.31198	0.562631	1.67177	0.620374	0.944762	1.08232	0.863947	2.70992	1.2191
NM_001170179	2758	FBgn0038652	CG7720	CG7720	2.95861	4.9078	3.23139	5.88147	6.8619	6.65651	4.93722	4.52248	6.21548
NM_001170180	2607	FBgn0038652	CG7720	CG7720	4.152	1.00301	3.98832	1.69145	2.45881	3.15216	2.20193	3.81543	9.3213
NM_001170182	3717	FBgn0038693	CG5237	unc79	14.5605	8.35905	11.3034	16.6935	5.17363	23.3784	9.91272	14.3147	9.83189
NM_001170183	1650	FBgn0024963	CG7535	GluClalpha	1.11018	0.279663	2.95787	1.52714	0.184996	2.22529	0.809082	1.14826	2.39753
NM_001170184	1770	FBgn0024963	CG7535	GluClalpha	5.92724	5.47476	18.9417	6.40623	2.75927	10.3721	12.2185	4.19245	17.3477
NM_001170197	4782	FBgn0011672	CG3671	Mvl	3.55202	0.257323	1.86369	0.955062	4.88314	0.694697	1.17251	0.0660335	6.49983
NM_001170203	5029	FBgn0038880	CG10823	SIFaR	0.695381	0.152928	1.13924	0.125263	0.728361	0.903947	1.14147	0.470927	0.337123
NM_001170204	4343	FBgn0038890	CG7956	CG7956	26.2272	18.4875	39.2827	18.2036	11.3157	56.0806	16.2301	29.7377	23.5092
NM_001170210	6544	FBgn0013759	CG6703	CASK	3.48628	1.24575	1.52401	0.866368	1.18944	1.7634	1.71361	1.83364	1.89989
NM_001170219	1949	FBgn0038980	CG6919	Octbeta1R	4.35756	0.394599	5.33481	4.04019	5.71647	4.48549	1.23293	7.12877	9.18205
NM_001170220	6505	FBgn0051158	CG31158	Efa6	2.15039	1.18228	1.53315	1.62207	1.14965	1.18265	0.759331	0.752416	1.73753
NM_001170235	725	FBgn0053108	CG33108	CG33108	0.229693	2.33374	8.19511	1.52056	0.842053	2.89397	0.920679	0.435548	5.71627
NM_001170239	2401	FBgn0053100	CG33100	4EHP	25.4542	10.8266	27.2203	9.64203	10.2977	28.8373	6.67215	13.6778	19.0652
NM_001170241	8854	FBgn0003429	CG10693	slo	21.1591	12.456	15.506	8.76901	16.031	21.2088	3.82975	25.3395	14.9782
NM_001170250	3270	FBgn0259152	CG11847	Clbn	0.560183	0.564458	0.584022	0.096322	0.466734	0.588161	0.122476	0.289699	0.230431
NM_001170257	3310	FBgn0039329	CG10669	CG10669	7.09376	3.39229	3.20536	1.71284	2.67434	4.96537	2.05693	2.33729	3.18704
NM_001170280	3799	FBgn0039560	CG5514	BOD1	0.482179	0.323906	0.279277	0.414547	0.28122	0.73638	1.61646	0.623398	0.446273
NM_001170282	1701	FBgn0003890	CG4869	betaTub97EF	52.7679	52.0854	67.9871	41.6631	54.1041	60.5428	47.3249	56.2486	62.3494
NM_001170285	4568	FBgn0085383	CG34354	CG34354	15.457	24.8838	34.4677	16.4795	18.6434	39.0797	26.4484	38.1581	21.3203
NM_001170286	6820	FBgn0261618	CG42551	larp	1.02553	0.631498	0.995635	1.24696	0.469951	2.51242	0.489364	0.53246	1.21534
NM_001170287	3893	FBgn0039581	CG1866	Moca-cyp	4.83369	3.16085	2.56182	2.66995	2.7835	2.20071	0.651547	6.12402	2.95171
NM_001170305	3000	FBgn0082582	CG1539	tmod	3.21953	3.74283	1.62683	3.09723	4.22254	2.91407	5.56244	1.52623	2.57449
NM_001170309	2154	FBgn0086704	CG31006	stops	1.15966	0.285636	0.49256	0.731135	1.34625	1.13641	0.371862	1.09948	0.524727
NM_001170320	3715	FBgn0011224	CG31000	heph	7.1721	7.20425	6.51149	5.42618	5.50507	4.04754	7.97757	4.24996	5.93273
NM_001170322	7770	FBgn0011224	CG31000	heph	5.55091	4.13736	6.55428	6.1211	2.82852	7.67335	4.50149	5.60831	9.45522
NM_001170362	1875	FBgn0039958	CG12567	CG12567	2.66444	1.47662	2.94243	2.51978	2.60475	7.08702	0.213598	5.30497	4.42058
NM_001170367	993	FBgn0260995	CG42596	dpr21	435.017	503.887	616.497	1054.35	794.772	1089.92	1004.94	877.198	1326.61
NM_001170371	541	FBgn0039959	CG17514	CG17514	99.7316	48.3337	60.0107	61.4226	63.1929	65.9302	15.2993	18.6778	118.04
NM_001170374	460	FBgn0085736	CG40472	CG40472	157.477	190.597	179.443	358.795	191.109	87.8022	150.041	244.38	165.444
NM_001170377	5290	FBgn0040022	CG40351	Set1	1.60546	1.54106	2.00562	0.595412	1.87532	0.793244	0.580428	1.164	1.49562
NM_001170384	1627	FBgn0058160	CG40160	CG40160	6.6529	5.76687	4.43431	3.58144	6.00357	5.48067	2.29745	13.0035	5.21018
NM_001201591	4288	FBgn0003638	CG3019	su(w[a])	1.47575	1.79355	2.0784	2.27709	2.17116	1.50868	2.08591	5.0444	1.05435
NM_001201595	5100	FBgn0025390	CG14796	Mur2B	12.7018	14.3862	12.0244	7.28761	8.67851	14.2618	13.4546	5.44862	15.4395
NM_001201615	934	FBgn0040376	CG13759	CG13759	0.534884	3.12899	1.81751	1.34892	0.490221	2.24639	1.14346	1.85947	1.41182
NM_001201630	5594	FBgn0030018	CG2272	slpr	1.69683	3.0521	3.2622	2.39298	3.62866	1.93785	2.21941	1.18542	2.39091
NM_001201643	6200	FBgn0261931	CG42797	CG42797	14.5308	5.73084	11.9103	5.99465	15.2376	7.55778	7.53621	5.80613	10.4823
NM_001201647	15729	FBgn0261617	CG15319	nej	2.78445	1.34951	2.6037	2.19274	1.93094	3.34593	0.899666	2.06781	1.61682
NM_001201656	2452	FBgn0030479	CG1987	Rbp1-like	236.344	121.007	173.425	113.169	118.388	215.917	109.815	230.39	204.818
NM_001201660	15683	FBgn0267033	CG45477	mamo	53.5801	30.8748	50.1701	30.8888	38.6834	58.8091	27.4181	48.5749	65.2347
NM_001201661	3407	FBgn0027601	CG9009	pdgy	5.13219	7.99096	7.5984	3.4206	4.92763	8.62161	2.8604	2.64147	8.62542
NM_001201665	3683	FBgn0053180	CG33180	Ranbp16	0.18086	0.12529	0.230459	0.213802	0.290077	0.617153	0.108742	0.214344	0.204591
NM_001201666	3950	FBgn0053180	CG33180	Ranbp16	0.716699	2.37537	2.95461	2.31246	3.24563	0.177057	0.912522	3.5974	3.33833
NM_001201667	3755	FBgn0053180	CG33180	Ranbp16	3.10437	2.58065	3.22107	2.26479	3.57676	6.33258	1.84871	3.86831	6.77254
NM_001201703	12006	FBgn0264255	CG9907	para	20.6252	8.19936	9.72073	9.91669	10.3604	16.165	7.55002	18.0032	19.095
NM_001201735	2022	FBgn0030872	CG6492	Ucp4A	15.9774	18.2569	23.927	11.4493	9.51057	20.3207	12.0162	8.8235	19.937
NM_001201743	5483	FBgn0031030	CG14217	Tao	27.5166	17.9539	22.1754	12.8103	16.3116	32.9089	15.5582	21.9998	23.8091
NM_001201762	705	FBgn0261608	CG5827	RpL37A	4.25176	9.38161	12.3404	5.58463	3.24728	4.96012	7.76374	9.40598	14.6961
NM_001201764	30030	FBgn0261836	CG42768	Msp300	2.0906	1.38295	2.72751	2.46482	1.76356	3.79615	0.978011	2.4553	3.76378
NM_001201766	43121	FBgn0261836	CG42768	Msp300	0.00386186	0.0178353	0.0885765	0.018261	0.0389333	0.0405474	0.00619181	0.0109844	0.0873713
NM_001201804	3954	FBgn0003209	CG12437	raw	1.17925	1.28373	1.93197	0.756763	0.810587	2.87427	0.371392	0.798614	2.57268
NM_001201808	7295	FBgn0085427	CG34398	CG34398	13.9705	9.27738	8.66813	7.40478	9.7494	12.7268	9.5709	11.8387	6.76556
NM_001201816	2931	FBgn0052982	CG32982	CG32982	3.46577	2.88632	1.37554	1.39701	2.70773	1.13342	1.68524	1.88537	2.1852
NM_001201818	8125	FBgn0041092	CG13109	tai	0.696852	0.832966	0.41786	0.290744	0.525959	0.365828	0.345042	0.680124	0.649176
NM_001201842	4127	FBgn0024320	CG5722	Npc1a	1.21052	0.0745407	0.205665	0.15264	0.184907	0.0423659	1.09982	0.306055	0.319515
NM_001201851	776	FBgn0262601	CG5352	SmB	101.719	209.513	108.832	128.871	202.185	120.769	87.7374	163.379	121.62
NM_001201857	3816	FBgn0051721	CG31721	Trim9	6.85136	14.7124	14.6245	8.83179	10.7187	7.19354	4.75781	12.7434	14.8589
NM_001201862	2237	FBgn0032382	CG14935	Mal-B2	23.8215	15.8834	17.4537	13.8689	14.8051	13.8343	11.9952	22.3737	36.7996
NM_001201863	422	FBgn0261805	CG42751	CG42751	59.5867	56.8604	51.2888	77.9968	122.966	106.067	75.2906	141.424	240.158
NM_001201867	1334	FBgn0032515	CG6866	loqs	6.24165	7.37942	11.93	5.78474	5.72047	17.9563	2.80207	11.9539	9.46121
NM_001201869	6640	FBgn0263354	CG42784	CG42784	12.8407	3.79904	22.8812	9.62944	4.64302	24.0148	3.15652	4.49405	15.2347
NM_001201872	983	FBgn0261628	CG42711	CG42711	30.4933	20.4982	27.1989	12.0158	43.3179	30.2376	42.7793	45.9363	4.9825
NM_001201893	1929	FBgn0062978	CG31808	CG31808	426.203	623.632	551.332	356.692	391.405	475.769	480.152	411.781	587.885
NM_001201925	394	FBgn0263773	CG43690	fok	49.0283	72.2227	46.8552	42.7692	80.1847	28.8449	78.9471	71.3292	25.3401
NM_001201926	1903	FBgn0263773	CG43690	fok	235.221	184.61	240.852	184.796	199.78	238.975	163.173	175.475	214.312
NM_001201928	1403	FBgn0032889	CG9331	CG9331	4.86644	7.78393	6.50347	5.61249	4.24252	4.611	1.23698	6.97715	2.68535
NM_001201944	3094	FBgn0033196	CG1358	CG1358	38.537	28.1878	41.904	32.3219	20.9152	52.9506	26.5357	23.7288	35.8002
NM_001201966	4970	FBgn0020621	CG2049	Pkn	1.00519	0.402332	3.03135	1.33087	0.767716	3.72907	0.886409	0.953034	3.44916
NM_001201975	5061	FBgn0053144	CG33144	CG33144	43.9269	20.8794	32.955	18.4528	20.8683	33.1655	20.8122	17.9381	28.8837
NM_001201978	901	FBgn0259238	CG42336	CG42336	4.80545	4.43861	12.482	5.41851	5.25115	10.6731	5.77852	9.98835	5.01781
NM_001201990	4930	FBgn0259221	CG42321	CG42321	1.75647	2.09038	2.88378	2.23612	0.804903	2.55351	3.43901	3.77902	5.38766
NM_001201991	640	FBgn0261990	CG42808	CG42808	485.531	871.697	603.097	479.842	638.389	322.642	531.074	498.821	450.927
NM_001201993	803	FBgn0261975	CG42806	CG42806	253.213	281.196	348.549	245.546	272.173	226.013	318.867	359.618	238.345
NM_001201995	5354	FBgn0033889	CG6701	CG6701	7.55811	3.90714	5.46935	4.35338	3.42074	2.25332	2.74278	4.30545	4.82026
NM_001201997	877	FBgn0033906	CG8331	CG8331	29.2419	32.7975	27.8249	28.5523	20.1872	23.3259	16.7444	16.7428	33.5083
NM_001202003	4522	FBgn0027596	CG10249	Kank	2.72512	2.48308	4.5048	2.33339	1.75505	2.59057	1.41706	3.07253	1.87461
NM_001202004	5340	FBgn0027596	CG10249	Kank	39.6983	36.207	20.5042	39.5486	62.8208	30.1885	31.6996	25.8117	33.4422
NM_001202005	1942	FBgn0027596	CG10249	Kank	3.68727	4.98987	4.04285	4.70351	4.08669	4.41162	4.3308	4.22764	3.78306
NM_001202013	843	FBgn0050082	CG30082	CG30082	54.9164	14.7794	28.6954	0.934083	4.16406	2.07407	0.158361	19.1036	7.37419
NM_001202028	456	FBgn0265177	CG44242	CG44242	2.55634	2.36119	0.465339	3.45365	5.35516	0.766861	4.68416	1.38497	2.06554
NM_001202031	3994	FBgn0261612	CG42701	CngA	3.62741	3.54305	3.40022	1.89268	1.796	1.92618	2.54028	4.90182	2.31108
NM_001202039	945	FBgn0262102	CG42855	CG42855	13.3927	12.2075	24.9245	13.4988	7.59072	17.947	8.05229	7.01716	28.7051
NM_001202040	6469	FBgn0262103	CG42856	Sik3	0.926724	1.0462	1.8369	1.82586	1.34479	1.67574	2.16685	1.17151	1.7472
NM_001202054	438	FBgn0262141	CG42867	CG42867	86.6854	88.8474	84.781	25.5286	80.4924	70.6562	53.948	96.2456	51.6101
NM_001202057	2185	FBgn0050271	CG30271	CG30271	4.03933	4.78691	1.3596	4.68495	5.44829	1.28032	1.64964	1.80648	2.15534
NM_001202082	6456	FBgn0265434	CG15792	zip	2.11512	1.50098	1.87347	2.00029	1.65482	2.627	2.41935	5.50253	4.61022
NM_001202085	564	FBgn0262035	CG42846	CG42846	198.711	156.269	227.244	162.233	175.894	171.434	249.718	354.684	165.665
NM_001202094	2872	FBgn0004636	CG1956	Rap1	4.92856	5.30211	4.21139	2.52242	4.30445	0.730547	3.90455	3.07856	3.86986
NM_001202101	7307	FBgn0266696	CG45186	CG45186	0.182321	0.231554	0.551759	0.129317	0.0835484	0.0478566	0.0365399	0.0216075	0.103121
NM_001202112	13018	FBgn0004167	CG12008	kst	0.179089	0.153602	0.0163001	0.0241952	0.128963	0.0402929	0.0307648	0.218309	0.028941
NM_001202117	880	FBgn0004910	CG15855	Eip63F-1	3.40624	3.321	1.92904	2.86339	1.56091	3.17899	4.55109	1.97358	1.92658
NM_001202118	2777	FBgn0004910	CG15855	Eip63F-1	8.51525	12.7394	10.0863	20.416	13.4101	11.5849	13.4604	4.09355	11.2606
NM_001202126	1272	FBgn0035772	CG8582	Sh3beta	5.2367	9.79481	2.33548	5.69527	4.07952	2.74912	3.56836	3.97198	7.10857
NM_001202128	2338	FBgn0035772	CG8582	Sh3beta	21.5816	18.2236	3.17657	8.89145	16.4503	13.6854	9.25011	20.8669	20.4653
NM_001202129	2065	FBgn0082598	CG8580	akirin	20.7252	13.7055	11.8171	4.65214	8.2778	13.5473	8.66286	7.03415	24.9041
NM_001202141	42128	FBgn0261788	CG42734	Ank2	0.071152	0.0365113	0.297177	0.0112149	0.0144913	0.244868	0.0190133	0.0299822	0.111788
NM_001202145	2035	FBgn0263199	CG5288	Galk	15.8753	10.4307	20.2289	6.50067	12.5248	21.4796	7.54414	14.974	8.88658
NM_001202149	3582	FBgn0261555	CG42673	CG42673	31.8921	58.958	25.769	12.2226	95.442	14.3995	24.8959	10.799	38.6536
NM_001202166	10856	FBgn0264001	CG43744	bru3	43.9174	48.7826	76.1524	35.1791	33.4177	75.7777	46.2129	50.7574	68.7153
NM_001202188	434	FBgn0036585	CG13071	CG13071	42.9748	24.1	7.82285	13.0634	12.6599	18.129	21.2244	7.27585	22.5705
NM_001202195	746	FBgn0036728	CG7580	UQCR-Q	0.223227	0.412372	4.26665	2.11108	0.409174	0.234376	0.178952	0.423287	4.04026
NM_001202203	3645	FBgn0036896	CG8789	wnd	4.3859	6.28763	11.1773	5.09833	7.20192	14.1506	10.8044	7.62358	8.57903
NM_001202212	872	FBgn0261832	CG42764	CG42764	2.6736	7.93769	3.65014	4.8763	7.52609	6.61681	7.19545	15.5713	6.69689
NM_001202213	1238	FBgn0052428	CG32428	CG32428	43.3132	48.2069	32.909	34.9829	44.751	30.9296	15.8516	17.3445	25.259
NM_001202224	4185	FBgn0037109	CG7162	MED1	5.5708	2.389	1.369	2.70944	6.74673	3.21697	0.797482	7.01716	3.55598
NM_001202228	516	FBgn0052448	CG32448	CG32448	25.1727	11.3274	13.5706	13.4291	10.9438	10.1654	12.9359	26.3143	18.6187
NM_001202235	2006	FBgn0003882	CG10520	tub	305.494	379.4	325.379	201.372	286.604	314.65	230.728	258.631	324.73
NM_001202252	1834	FBgn0261561	CG42675	CG42675	8.3536	11.49	12.8428	8.32944	11.1512	4.0994	2.18373	7.83404	9.14152
NM_001202263	255	FBgn0261508	CG42656	CG42656	46.3664	18.0959	1002.72	183.425	2337.81	59.6527	25.1291	4.33413	63.5311
NM_001202265	2686	FBgn0037625	CG11768	CG11768	4.83586	2.9778	0.869003	1.40718	1.70464	1.62737	2.63419	1.881	2.31439
NM_001202271	3964	FBgn0261552	CG42670	ps	2.5626	3.37585	5.88835	3.73454	2.61814	9.21858	2.92996	3.02708	5.03733
NM_001202284	2321	FBgn0001296	CG12286	kar	2.51118	6.56082	3.29126	1.96773	1.8412	13.9363	1.78305	22.3802	9.09014
NM_001202286	1314	FBgn0086371	CG9829	poly	2.40793	4.2141	5.1676	6.71175	8.0144	0.53225	5.38464	0.600784	5.16101
NM_001202314	578	FBgn0262004	CG42822	CG42822	26.7942	76.3752	106.464	33.786	52.0182	98.9171	19.8631	64.1924	95.4921
NM_001202321	4342	FBgn0261550	CG42668	CG42668	0.268469	0.425098	1.85707	1.2332	0.738153	0.0402681	1.04536	0.72725	1.51847
NM_001202322	4477	FBgn0261550	CG42668	CG42668	68.6269	47.4122	71.4267	49.2123	66.5442	65.22	53.4054	61.1866	77.1264
NM_001202345	4539	FBgn0053100	CG33100	4EHP	88.2715	53.2709	108.271	52.669	49.9325	102.041	44.1172	87.2043	120.563
NM_001202364	2975	FBgn0001139	CG8384	gro	12.8744	7.96218	16.4763	6.77589	7.79783	13.2235	10.7248	9.02206	20.2624
NM_001202380	5793	FBgn0004369	CG11516	Ptp99A	11.901	15.3204	12.7104	13.0763	10.0378	15.1212	10.9002	14.3087	13.5925
NM_001258471	7050	FBgn0025740	CG17245	PlexB	0.118104	0.0654531	0.240788	0.044677	0.0865941	0.446411	0.0378719	0.179161	0.694724
NM_001258475	1349	FBgn0017545	CG2168	RpS3A	24.8124	27.3651	32.2461	22.2979	12.5582	26.0517	18.5057	28.2065	10.4731
NM_001258476	4954	FBgn0085432	CG34403	pan	3.12617	1.76977	4.2833	3.02003	1.01666	7.79988	0.997062	4.11128	9.50631
NM_001258477	8472	FBgn0085432	CG34403	pan	90.7526	54.7756	103.442	72.1441	68.4385	114.705	48.7698	100.486	162.095
NM_001258479	1095	FBgn0039889	CG2219	Arl4	7.75606	7.72586	6.78248	3.16411	6.69028	1.9161	4.38899	7.06522	6.02118
NM_001258481	5980	FBgn0051998	CG31998	CG31998	79.4207	33.2837	71.8907	36.6591	30.1416	43.4479	17.7254	49.6892	41.424
NM_001258483	1357	FBgn0024811	CG1587	Crk	10.0628	9.40798	8.13127	2.90137	2.13693	26.6712	0.983777	9.07525	3.33165
NM_001258487	4907	FBgn0259216	CG42316	RhoGAP102A	11.5385	7.17823	10.0324	5.96953	3.76345	6.23553	4.54336	7.17518	13.2827
NM_001258488	2596	FBgn0039900	CG2381	Syt7	0.962214	1.77752	1.14435	1.15264	0.587912	0.202054	2.21126	1.82457	1.59642
NM_001258491	5372	FBgn0039904	CG1710	Hcf	1.42596	1.23121	0.750503	0.99675	0.937552	0.846231	0.472165	0.764154	1.64812
NM_001258492	5533	FBgn0262636	CG2052	dati	10.4738	11.7036	20.7478	4.7818	6.39948	19.0866	5.28396	18.2341	18.1806
NM_001258493	3163	FBgn0262636	CG2052	dati	1.94799	2.43147	2.28094	1.94182	2.0266	3.59307	1.13957	2.84524	3.33516
NM_001258497	12808	FBgn0025726	CG2999	unc-13	2.80839	1.05682	3.9596	1.65995	1.95425	5.10554	0.541999	3.59953	4.11817
NM_001258499	10243	FBgn0025741	CG11081	PlexA	36.092	40.9202	57.1556	29.9659	37.891	51.6186	15.2879	24.8166	56.8644
NM_001258507	3226	FBgn0263112	CG43369	Mitf	2.94236	2.76542	2.36795	3.95425	3.40632	0.975572	4.13821	2.6918	1.86859
NM_001258518	10506	FBgn0260400	CG4262	elav	57.0466	53.5995	91.8985	67.6355	38.8746	136.217	43.4067	52.5385	120.923
NM_001258532	20736	FBgn0259108	CG34387	futsch	15.122	10.2291	17.3964	17.4833	12.2401	20.1776	10.9897	18.0074	14.9532
NM_001258538	4741	FBgn0023531	CG32809	CG32809	0.210749	0.129774	0.134272	0.033218	0.0321919	0.147517	0.112633	0.0999068	0.238402
NM_001258539	3151	FBgn0029587	CG14797	CG14797	0.739886	1.56207	1.2795	0.399839	0.193744	1.55368	0.677873	1.25267	0.836965
NM_001258556	9407	FBgn0261954	CG4399	east	15.8968	4.70912	22.2639	10.296	8.58266	16.2447	18.1082	12.8229	15.5996
NM_001258566	12866	FBgn0284408	CG33950	trol	2.76984	1.96064	1.26994	0.979241	1.58957	1.37255	0.902718	2.01254	1.17132
NM_001258574	1973	FBgn0040066	CG17437	wds	6.75224	8.41966	13.7663	12.6915	10.5977	10.457	7.51056	21.0461	15.5628
NM_001258575	1798	FBgn0040334	CG10742	Tsp3A	0.092618	16.2541	18.1746	6.0437	11.4594	6.61257	3.41542	0.702496	6.28622
NM_001258577	4055	FBgn0028369	CG3653	kirre	0.164269	0.872439	0.470962	0.271863	0.18819	0.172473	0.427985	0.389361	1.16139
NM_001258579	5977	FBgn0028369	CG3653	kirre	14.7108	5.79025	13.1357	5.74403	5.94963	13.3393	12.5748	2.08683	8.00531
NM_001258587	1502	FBgn0026084	CG4944	cib	11.974	11.8792	2.96677	3.35524	20.0177	10.4767	4.62179	7.67356	4.13878
NM_001258600	3890	FBgn0029708	CG3556	CG3556	44.0933	38.8293	61.2037	21.7404	39.0775	55.8243	26.8027	35.8795	41.1621
NM_001258604	1248	FBgn0004687	CG3201	Mlc-c	19.2147	12.4482	8.33136	8.58099	9.66117	8.68617	0.10697	1.26511	5.13207
NM_001258618	6600	FBgn0262730	CG14446	dtn	0.17662	1.07204	1.31818	0.787432	0.693736	0.900713	0.505676	1.53102	1.11314
NM_001258621	6272	FBgn0029881	CG3973	pigs	6.71738	5.29719	8.1197	5.77517	2.96873	7.38739	5.53406	2.61801	8.25951
NM_001258622	1575	FBgn0062413	CG3977	Ctr1A	5.28658	2.73449	4.0418	1.59986	5.52346	4.10745	1.77998	8.42059	3.70774
NM_001258625	6374	FBgn0029903	CG4532	pod1	1.14954	0.868737	1.33163	1.40834	0.790167	0.685771	0.376996	0.891732	1.18216
NM_001258628	2158	FBgn0004646	CG3039	ogre	47.7666	78.9744	75.6153	51.6684	65.7732	43.7516	55.9234	31.2407	49.0583
NM_001258639	1406	FBgn0029959	CG12156	Rab39	45.0074	58.0908	41.2014	42.8999	38.2098	25.7417	34.4665	49.185	36.9787
NM_001258644	3794	FBgn0029974	CG10946	dpr14	40.2053	38.3523	45.3584	49.2716	39.2618	72.1221	57.2488	44.1115	71.2993
NM_001258650	2632	FBgn0262976	CG32711	lawc	71.3688	79.9463	52.3231	48.7059	91.3877	66.098	72.43	73.9641	65.2019
NM_001258651	1870	FBgn0262976	CG32711	lawc	10.7753	16.4508	12.9359	4.12665	14.2828	10.1915	10.2087	10.8072	13.7001
NM_001258652	5403	FBgn0264975	CG1634	Nrg	0.98628	1.87891	0.66765	0.845291	1.1864	1.84455	1.95195	3.0683	1.01109
NM_001258657	1493	FBgn0030082	CG7041	HP1b	7.91924	12.981	10.3752	13.6073	6.23573	12.7649	10.104	4.86454	11.2294
NM_001258663	6951	FBgn0085478	CG34449	CG34449	0.0239573	0.730239	0.88529	0.113283	0.680662	0.980999	0.172851	0.0681424	1.49054
NM_001258664	2007	FBgn0052698	CG32698	CG32698	6.96975	6.74425	6.87228	5.33586	1.21672	2.26505	4.72267	5.90008	2.44036
NM_001258674	3082	FBgn0030174	CG15312	CG15312	9.45563	6.08871	8.53736	5.67197	5.34821	11.9135	5.80428	3.99582	14.7303
NM_001258679	4309	FBgn0052685	CG32685	ZAP3	1.73909	4.24784	7.04197	3.80102	6.44632	7.91242	4.21346	2.34502	6.55757
NM_001258680	4046	FBgn0263220	CG43388	Hk	0.82317	0.608264	1.1538	0.58386	0.490382	1.98785	0.593913	0.585341	1.53644
NM_001258681	3788	FBgn0263220	CG43388	Hk	41.412	15.7144	27.3926	28.0216	22.6435	32.0794	32.3878	56.1437	36.9991
NM_001258689	863	FBgn0030271	CG15202	CG15202	57.696	73.0754	19.1787	16.7888	35.1933	34.0369	18.7176	27.2596	23.7927
NM_001258699	2376	FBgn0000259	CG15224	CkIIbeta	3.57445	2.33053	0.535845	1.45821	2.63363	0.735877	2.07889	0.730954	0.872116
NM_001258702	6807	FBgn0266019	CG43154	rudhira	61.8453	55.9491	105.521	48.8169	72.107	103.514	43.8131	53.2085	75.5224
NM_001258703	9133	FBgn0266019	CG43154	rudhira	8.87975	13.6586	15.7525	5.75939	9.95979	13.1138	9.63271	11.8937	9.94172
NM_001258707	8705	FBgn0263111	CG43368	cac	3.42428	0.265046	1.99885	1.57396	1.0169	1.98846	0.322053	3.64562	3.26765
NM_001258713	11053	FBgn0267001	CG42338	Ten-a	1.41623	0.50098	0.863907	0.58418	0.648985	0.933304	0.978321	0.885636	0.852153
NM_001258717	8154	FBgn0086675	CG4396	fne	11.2121	10.0544	20.9749	17.9427	14.5435	25.6027	12.0008	22.5773	25.1123
NM_001258724	1629	FBgn0004169	CG7107	up	8.68926	9.25344	5.08017	12.568	8.9943	3.6493	5.73658	8.43222	3.93175
NM_001258730	4679	FBgn0052626	CG32626	AMPdeam	14.5564	7.36365	10.7027	6.02481	5.47991	7.28673	0.0285314	8.26717	9.05852
NM_001258732	8765	FBgn0267033	CG45477	mamo	0.284987	0.245682	0.581024	0.287482	0.226365	0.359064	0.0609235	0.144106	0.322379
NM_001258734	2003	FBgn0000173	CG18319	ben	0.74825	1.76622	0.741569	1.80838	1.60013	0.523747	1.19969	1.10355	1.7869
NM_001258750	4600	FBgn0004924	CG6146	Top1	16.4717	7.82449	7.79585	8.14821	10.4181	2.81271	7.63263	15.2738	7.08461
NM_001258752	3272	FBgn0026428	CG6170	HDAC6	11.0441	6.34627	7.45794	4.23558	5.17758	4.00774	9.79207	11.9669	10.4782
NM_001258755	4343	FBgn0000028	CG9151	acj6	8.3973	4.56876	6.54711	5.3668	4.63875	16.2646	0.0922163	11.4516	3.16636
NM_001258765	991	FBgn0030669	CG9240	CG9240	1.17628	2.01775	1.49885	0.158917	1.54008	2.29362	0.269422	1.43388	1.5207
NM_001258766	2073	FBgn0030695	CG8995	PGRP-LE	8.27414	0.296796	5.93695	1.2915	1.17798	2.36162	2.44715	28.5612	5.63404
NM_001258774	2319	FBgn0045073	CG9126	Stim	0.718099	1.98984	0.915027	1.7657	1.9086	2.1865	1.78459	0.476586	4.38653
NM_001258776	6718	FBgn0259110	CG42252	mmd	1.80954	0.938733	0.852822	1.57064	1.15864	0.442446	0.914101	2.27969	0.588853
NM_001258786	5390	FBgn0011826	CG9842	Pp2B-14D	21.1944	22.5443	22.1249	14.6676	12.289	24.2641	12.8793	15.7886	36.4871
NM_001258788	7965	FBgn0267912	CG9819	CanA-14F	30.6084	29.4691	29.1984	14.0977	25.3125	31.9834	11.2464	20.8731	22.137
NM_001258793	5496	FBgn0024941	CG9108	RSG7	100.534	62.2424	78.9553	63.7281	69.4241	84.2726	63.3244	41.425	73.9318
NM_001258796	4773	FBgn0030812	CG8949	wcy	9.5597	10.3768	13.2483	10.3605	9.59284	9.92726	3.21649	6.15269	12.7479
NM_001258797	2221	FBgn0003380	CG12348	Sh	16.5702	14.6128	7.26105	12.1962	1.30564	18.7361	0.0601074	6.96661	28.8375
NM_001258800	1134	FBgn0021765	CG7113	scu	33.0411	24.6863	49.7741	27.9143	31.4934	48.1053	15.0686	39.5411	49.1707
NM_001258807	4416	FBgn0017418	CG5659	ari-1	49.023	47.5447	88.3184	40.7981	49.7681	50.8379	44.046	45.335	59.593
NM_001258810	6236	FBgn0030913	CG6123	CG6123	26.1434	16.6986	33.6531	17.3245	9.76526	20.9163	15.7133	13.2416	19.5748
NM_001258811	2015	FBgn0265784	CG6103	CrebB	17.7684	14.0456	10.0042	8.83175	10.8312	8.76391	3.31262	1.56711	23.7458
NM_001258817	6284	FBgn0031016	CG12199	kek5	26.4737	24.9668	33.9363	11.6787	23.7531	29.1593	16.1031	21.5573	30.6367
NM_001258821	3061	FBgn0027621	CG3400	Pfrx	0.272014	0.1005	0.970508	0.360145	0.548462	0.45696	0.348902	0.825278	0.923115
NM_001258823	3383	FBgn0027621	CG3400	Pfrx	3.88875	0.409203	4.2025	1.81554	1.39855	1.60218	0.552462	1.77348	1.94892
NM_001258830	1817	FBgn0031036	CG14220	CG14220	22.8207	14.391	25.3419	11.961	15.2874	10.585	19.4701	5.38742	28.5106
NM_001258836	1881	FBgn0031060	CG14231	CG14231	5.57747	6.6236	5.07643	6.78171	6.73452	12.4557	1.49041	5.45592	11.2165
NM_001258838	678	FBgn0031066	CG14235	COX6B	6.87723	5.44477	8.7632	4.18106	8.10382	19.8569	8.46672	5.82176	5.279
NM_001258840	8011	FBgn0259789	CG12701	zld	3.42991	2.05445	10.1449	6.66433	7.16339	5.08535	3.19957	5.79434	3.76237
NM_001258845	5631	FBgn0052529	CG32529	Hers	3.63751	1.83015	2.4871	0.978872	1.81596	3.72604	0.948311	3.70111	3.61298
NM_001258847	4528	FBgn0031081	CG9565	Nep3	26.3325	32.0674	39.8334	10.469	24.9426	21.4694	17.159	38.7044	25.3776
NM_001258858	9299	FBgn0085387	CG34358	shakB	0.0895404	0.099246	0.0228191	0.0846792	0.0164127	0.0188025	0.0287124	0.169788	0.141804
NM_001258859	14683	FBgn0085387	CG34358	shakB	0.703173	0.209514	0.491359	0.504111	0.436568	0.678752	0.363682	0.806474	1.09052
NM_001258875	5528	FBgn0002121	CG2671	l(2)gl	0.542238	0.306071	1.76573	0.313378	0.441742	1.80284	0.144897	0.199928	1.29492
NM_001258885	961	FBgn0005278	CG2674	Sam-S	68.1011	64.1829	60.0593	36.7086	56.8561	83.1465	23.0601	90.8543	83.7013
NM_001258889	18006	FBgn0266557	CG3696	kis	0.258956	0.145221	0.306401	0.148688	0.271238	0.57291	0.192767	0.113991	0.554481
NM_001258892	7557	FBgn0031239	CG17075	CG17075	3.15117	2.86991	9.82773	5.56423	2.74667	9.60174	5.44099	5.95442	7.65274
NM_001258894	1938	FBgn0015924	CG4280	crq	6.35862	3.80965	4.37966	0.0812624	2.99259	6.58598	3.65089	2.76993	5.8321
NM_001258901	3956	FBgn0031319	CG4896	CG4896	1.26285	0.583221	0.0536387	0.676762	0.733018	0.618761	1.1811	0.997763	1.19045
NM_001258910	12385	FBgn0086758	CG31666	chinmo	23.853	28.1425	37.7787	36.9397	17.9918	57.2603	29.2436	20.3716	64.5821
NM_001258919	5660	FBgn0031424	CG9887	VGlut	7.67908	2.74475	5.58605	6.51092	3.42456	4.97349	5.18899	3.04056	5.29186
NM_001258923	2733	FBgn0014906	CG3488	Hydr2	0.060932	0.0562806	0.232925	0.115248	0.0558441	0.191926	0.0976938	0.173311	0.137854
NM_001258929	532	FBgn0262721	CG43165	CG43165	168.718	161.043	264.845	128.772	101.844	133.762	68.5058	179.254	192.626
NM_001258934	3435	FBgn0004893	CG10021	bowl	1.01807	0.0895574	0.123549	0.0458476	0.844197	0.509008	0.233185	0.689459	0.383883
NM_001258937	7149	FBgn0051774	CG31774	fred	2.32938	7.37984	7.30171	11.4331	4.65402	1.12503	0.746949	10.0929	8.56379
NM_001258939	303	FBgn0262358	CG43056	CG43056	6.04554	19.2903	49.7222	20.7903	32.7407	46.1635	14.98	5.21076	98.8513
NM_001258947	48068	FBgn0053196	CG33196	dpy	0.0727526	0.0319994	0.20748	0.0884608	0.11748	0.112761	0.141642	0.137955	0.199867
NM_001258953	4340	FBgn0051660	CG31660	smog	6.71481	1.77206	2.34685	3.62872	2.35615	1.85319	1.8456	1.81896	5.3822
NM_001258955	10041	FBgn0031698	CG14023	Ncoa6	2.00675	1.65442	1.37363	0.972429	2.14318	1.18409	1.54226	2.72028	1.16317
NM_001258956	398	FBgn0015031	CG14028	cype	17.1548	26.6664	33.0555	19.389	27.2265	28.9943	16.1003	18.2481	28.8719
NM_001258957	460	FBgn0015031	CG14028	cype	3.25814	6.6876	1.84517	4.10834	4.97681	3.42087	2.0315	2.74584	1.22855
NM_001258967	1586	FBgn0031717	CG6957	Oscillin	5.03992	4.55819	8.42892	6.25577	15.6856	16.5363	2.60937	3.98199	6.77017
NM_001258968	1388	FBgn0031717	CG6957	Oscillin	1.19976	6.42742	3.05756	0.79424	3.07883	3.40115	0.769444	3.18502	0.81431
NM_001258976	988	FBgn0000308	CG9553	chic	4.21375	4.82617	1.07386	4.14438	4.63427	5.66297	2.43216	3.19607	4.57596
NM_001258978	2021	FBgn0001942	CG9075	eIF-4a	6.01508	6.39309	3.35984	4.75343	5.36178	3.37404	3.63306	3.74989	4.38086
NM_001258987	5383	FBgn0031866	CG13772	Nlg2	7.64113	5.71484	13.2055	6.2901	6.01075	8.50998	8.03521	3.93029	12.9831
NM_001258989	2943	FBgn0004838	CG10377	Hrb27C	3.84772	0.627175	1.87464	2.51507	3.99317	3.62402	4.76294	4.50643	4.22456
NM_001259021	1470	FBgn0267252	CG3694	Ggamma30A	1.01955	0.941723	1.29915	2.89261	7.16389	7.85015	6.44789	9.7739	12.4303
NM_001259026	3946	FBgn0032172	CG5850	CG5850	3.79814	2.61165	5.26992	7.50316	4.25454	5.31711	3.4508	7.60222	5.72865
NM_001259043	6836	FBgn0026147	CG16833	CG16833	0.560288	0.697522	1.08643	0.598983	0.915375	0.997502	0.449161	0.854562	1.68095
NM_001259049	5788	FBgn0259822	CG42403	Ca-beta	31.0153	26.8405	24.4163	23.2094	19.4074	43.8621	19.0976	33.7977	42.1798
NM_001259054	5189	FBgn0000287	CG4881	salr	8.05518	5.09851	8.13774	10.7136	6.97079	9.87269	6.1488	5.26388	7.76887
NM_001259070	3190	FBgn0262475	CG43065	bru2	0.783043	2.9895	1.19734	0.592426	0.526283	1.26063	1.21362	0.346458	1.77157
NM_001259076	1880	FBgn0265298	CG5442	SC35	20.1073	6.79076	15.6889	5.69632	6.33219	20.6465	1.98828	18.476	19.6393
NM_001259088	1119	FBgn0262352	CG43050	CG43050	73.0696	77.251	89.8841	102.176	51.6924	86.2503	35.5519	9.17122	119.188
NM_001259089	5528	FBgn0032479	CG16974	CG16974	0.271119	0.111299	0.0767709	0.0284889	0.0828267	0.158144	0.652037	0.74259	0.54523
NM_001259096	2135	FBgn0000153	CG7811	b	3.04195	1.08067	1.789	1.54905	2.502	1.14652	4.18941	3.032	1.94112
NM_001259098	7755	FBgn0028875	CG32975	nAChRalpha5	1.80378	0.317348	1.77855	0.507693	0.570734	1.24003	0.826296	0.712574	1.04451
NM_001259104	5642	FBgn0260446	CG15274	GABA-B-R1	18.1816	6.07953	13.1634	9.76963	7.11443	13.0777	9.84321	8.98288	7.64593
NM_001259109	1738	FBgn0028507	CG3793	CG3793	1.34142	1.50452	1.95346	1.9935	1.93192	2.61562	0.998551	1.72603	3.46839
NM_001259114	1796	FBgn0020415	CG4475	Idgf2	1.94714	3.34008	3.19001	0.876873	2.12447	5.45171	2.52725	5.09877	1.36353
NM_001259133	729	FBgn0032642	CG5110	CG5110	54.8238	23.4204	43.9525	30.0283	21.9826	39.8136	36.8082	42.8826	28.4245
NM_001259152	4242	FBgn0045852	CG31753	ham	0.314054	0.0725199	0.300134	0.074251	0.28783	0.412174	0.125883	1.00493	0.0888152
NM_001259176	5400	FBgn0263355	CG31688	CG31688	35.3099	19.4262	31.9078	18.6942	17.0145	35.6488	14.6107	27.133	37.187
NM_001259179	6818	FBgn0262743	CG2637	Fs(2)Ket	15.2898	17.8676	31.5584	14.6214	10.2748	25.0803	15.3118	11.5786	40.0349
NM_001259183	1775	FBgn0011202	CG1768	dia	0.0938181	4.85275	2.51047	2.75047	0.773858	0.197008	0.676894	0.0889499	2.01643
NM_001259186	1294	FBgn0032900	CG14401	CG14401	12.2257	6.41885	2.78772	1.21705	8.96389	5.81013	1.23801	8.54098	2.32924
NM_001259187	5898	FBgn0040297	CG9256	Nhe2	3.81166	2.26889	1.76289	1.5487	2.63944	1.48223	1.06382	4.87203	2.33156
NM_001259189	4168	FBgn0023388	CG1099	Dap160	6.59237	9.44736	9.52025	9.5973	11.3514	9.94196	6.79023	9.28073	7.72852
NM_001259212	1145	FBgn0039970	CG17508	CG17508	480.238	550.912	548	447.702	568.767	652.192	361.32	574.181	462.963
NM_001259227	1216	FBgn0033117	CG3358	CG3358	0.273893	0.50597	3.14104	0.777071	1.50614	1.15029	0.65871	0.259681	1.85898
NM_001259232	1203	FBgn0033133	CG12841	Tsp42Ek	8.16717	2.94076	16.9332	8.24742	4.31351	23.6905	3.44011	6.69342	6.88993
NM_001259263	2061	FBgn0015614	CG11217	CanB2	118.29	110.827	98.0152	89.8613	119.965	130.645	70.8624	141.186	102.46
NM_001259264	2451	FBgn0003317	CG1891	sax	1.01914	0.815827	0.346299	0.835302	0.934039	1.85473	0.871471	2.31901	0.768572
NM_001259269	3801	FBgn0033250	CG14762	CG14762	26.725	25.13	36.6777	18.6448	14.5354	35.3276	17.4205	19.8552	29.3394
NM_001259276	7805	FBgn0033313	CG8639	Cirl	0.597407	0.35473	0.598115	0.262309	0.136881	0.224016	0.11973	0.445034	0.868875
NM_001259283	1523	FBgn0053199	CG33199	CG33199	102.125	118.265	167.192	138.77	107.928	206.071	151.731	85.6296	148.549
NM_001259286	2149	FBgn0003612	CG8068	Su(var)2-10	8.52396	15.6034	12.6389	10.333	11.1501	12.855	12.1136	13.7388	12.3598
NM_001259293	5839	FBgn0028408	CG1975	Drep2	4.99097	7.534	10.5389	5.34035	3.52868	7.81544	9.62543	7.73341	6.22654
NM_001259294	1563	FBgn0016078	CG8804	wun	7.99075	8.46326	2.85099	2.31746	8.49528	4.13899	6.32047	4.64668	5.78509
NM_001259295	2732	FBgn0017558	CG8808	Pdk	194.81	174.477	162.02	158.121	199.213	179.644	151.921	190.365	153.418
NM_001259296	2462	FBgn0029092	CG11804	ced-6	0.270556	1.87427	2.49945	0.703636	0.743893	1.27831	2.65696	2.18039	0.994679
NM_001259298	5590	FBgn0259246	CG42344	brp	6.01762	3.41199	10.8565	7.29678	3.49474	13.7311	7.02121	2.09008	9.67159
NM_001259299	11909	FBgn0259246	CG42344	brp	9.7184	8.61487	15.7333	5.40868	9.00943	13.5512	9.66292	11.6138	17.0677
NM_001259329	11722	FBgn0024836	CG11895	stan	0.51143	0.183706	0.126716	0.322443	0.338524	0.0447477	0.0683323	0.202038	0.0803519
NM_001259338	5832	FBgn0033638	CG9005	CG9005	14.8481	12.5278	26.3788	16.2293	14.9691	30.6997	11.1249	19.465	39.0514
NM_001259339	7498	FBgn0033652	CG12443	ths	40.5102	35.5715	62.5717	29.5733	32.0388	77.9314	51.0635	74.7737	85.4455
NM_001259343	1016	FBgn0262820	CG43191	CG43191	17.0461	22.5575	15.0374	14.5706	19.228	17.2091	12.0884	14.1414	15.3891
NM_001259347	5672	FBgn0000253	CG8472	Cam	136.463	116.527	202.243	91.7375	151.68	211.65	108.503	123.787	185.388
NM_001259371	2579	FBgn0033844	CG6016	bbc	3.55138	3.81704	7.24046	2.62579	5.32609	6.16938	4.19286	9.91762	6.86601
NM_001259374	5825	FBgn0261041	CG12295	stj	0.486002	0.26406	0.254998	0.567762	0.707433	0.720388	1.05424	2.46655	1.00252
NM_001259375	4866	FBgn0261041	CG12295	stj	1.60846	1.10635	1.17741	0.938575	1.50552	4.0603	0.438959	3.76383	1.27753
NM_001259377	2485	FBgn0000662	CG6315	fl(2)d	2.27844	2.16641	2.22015	2.53499	3.1937	2.95511	1.07443	6.03588	4.0935
NM_001259379	18016	FBgn0013733	CG18076	shot	3.51245	3.12479	5.9244	3.05078	2.66851	7.15254	2.11926	3.63692	6.92193
NM_001259382	13661	FBgn0013733	CG18076	shot	4.93694	3.86198	3.51043	2.04049	2.6813	5.13231	1.759	3.15518	3.68177
NM_001259385	7888	FBgn0262739	CG6671	AGO1	18.9792	19.4803	20.7944	14.7144	17.1816	29.0373	10.8654	13.3707	17.529
NM_001259386	8827	FBgn0040752	CG30483	Prosap	32.6187	13.6093	33.03	17.1278	18.1895	36.6644	21.8843	21.1958	34.8712
NM_001259388	4152	FBgn0263397	CG8585	Ih	13.2757	4.03801	15.1787	9.0274	2.42607	7.87473	5.56244	6.04621	12.4768
NM_001259389	2485	FBgn0263397	CG8585	Ih	3.48467	2.2283	2.47632	2.97862	4.23779	5.62879	0.805826	7.3066	1.97095
NM_001259391	2526	FBgn0263397	CG8585	Ih	4.35107	1.88767	3.9482	5.54881	4.10859	16.1278	2.16684	5.18786	2.98301
NM_001259394	4422	FBgn0033958	CG12858	jef	68.1624	44.3148	92.9012	51.7476	46.6978	97.9001	40.0616	74.4442	107.735
NM_001259399	1558	FBgn0015602	CG10159	BEAF-32	5.34426	6.31845	2.17915	1.7184	1.17552	0.224447	0.685487	0.202678	5.44093
NM_001259407	1390	FBgn0004698	CG8153	Xpc	35.9411	20.1398	34.806	28.5515	18.8856	47.7992	31.2137	25.5571	50.8211
NM_001259421	3283	FBgn0034045	CG8249	CG8249	5.22458	9.18297	7.62686	2.44648	6.88031	0.319545	1.3419	0.577104	5.45106
NM_001259422	4110	FBgn0034046	CG8253	tun	22.9735	12.2752	22.5102	20.2702	19.6441	20.5048	4.1901	9.02755	17.4169
NM_001259435	2499	FBgn0034091	CG8448	mrj	2.99869	2.64667	2.46244	3.34005	7.51201	3.07849	6.83786	5.74935	3.46752
NM_001259440	2008	FBgn0034140	CG8317	Lst	88.9859	35.7727	43.855	81.6451	42.1839	92.2112	42.6823	135.634	75.2382
NM_001259441	3228	FBgn0034145	CG5065	CG5065	6.60331	2.23956	4.7987	2.78089	1.93851	2.43742	1.24069	2.20101	4.902
NM_001259442	3122	FBgn0034145	CG5065	CG5065	3.04037	1.62584	5.50537	3.8842	1.46658	3.41624	3.036	3.33776	4.58573
NM_001259455	3248	FBgn0034186	CG8950	CG8950	2.56353	4.54625	1.76393	2.56982	3.00733	5.97528	4.15128	3.15967	2.89989
NM_001259456	482	FBgn0262563	CG43103	CG43103	403.535	581.433	381.246	535.846	549.693	360.571	445.918	561.118	268.887
NM_001259457	371	FBgn0262567	CG43107	CG43107	24.2385	28.6071	8.5793	8.48984	16.0438	3.29895	9.35569	8.51138	4.06204
NM_001259470	746	FBgn0263029	CG43324	CG43324	530.833	650.311	676.122	456.204	473.006	403.361	512.699	488.262	594.675
NM_001259474	1005	FBgn0022238	CG5738	lolal	0.497096	0.459149	0.422278	0.313406	0.607451	0.869872	0.265669	1.0997	1.31208
NM_001259476	390	FBgn0262838	CG43202	CG43202	201.541	243.343	170.844	407.042	424.211	179.327	274.185	281.766	204.317
NM_001259479	4472	FBgn0262476	CG43066	CG43066	21.3	13.4141	25.6702	12.4313	28.5996	30.7698	17.7023	20.9714	28.4756
NM_001259487	242	FBgn0263083	CG43351	CG43351	382.6	428.393	177.998	295.45	389.754	98.9821	339.263	395.368	123.768
NM_001259500	15344	FBgn0003435	CG9218	sm	0.195353	0.531295	0.815921	0.348966	0.785789	1.11671	0.313213	0.0205795	1.10492
NM_001259530	635	FBgn0053200	CG33200	VepD	4.19596	0.726684	3.34165	0.992041	0.24035	1.37673	1.68187	1.98912	4.15319
NM_001259539	655	FBgn0034761	CG4250	CG4250	13.729	4.69663	6.15527	4.08743	1.86409	9.8767	3.66866	2.65152	6.32717
NM_001259540	4559	FBgn0086408	CG3622	stl	5.62518	9.17693	6.09728	2.79807	2.71164	5.25415	4.04097	2.1818	5.61949
NM_001259551	1259	FBgn0050410	CG30410	Rpi	12.4333	25.534	15.843	27.0191	29.094	17.4983	31.7046	25.5828	18.2542
NM_001259556	1393	FBgn0015268	CG5330	Nap1	0.119546	0.772939	0.761647	2.60028	2.4104	0.753098	1.05419	2.04016	0.676156
NM_001259557	1376	FBgn0015268	CG5330	Nap1	0.605113	2.68282	6.01424	2.6324	2.10743	1.5248	1.06721	4.13074	1.36902
NM_001259564	3922	FBgn0035016	CG4612	CG4612	95.3222	98.0069	141.968	88.9827	67.9833	139.626	106.812	83.653	132.133
NM_001259565	1281	FBgn0016687	CG4634	Nurf-38	14.0398	6.72414	5.46638	7.37642	10.7229	2.04736	7.295	4.93009	7.20568
NM_001259567	526	FBgn0053527	CG33527	SIFa	827.887	1364.16	1488.59	406.89	458.737	354.01	581.201	380.908	414.716
NM_001259572	1311	FBgn0027590	CG16936	GstE12	23.2452	21.94	19.0991	24.1455	22.7012	25.7398	13.136	26.0133	26.2952
NM_001259573	3695	FBgn0035060	CG16932	Eps-15	39.0742	26.8083	41.9795	36.143	24.6591	33.6439	44.2225	51.0192	56.6406
NM_001259575	1781	FBgn0015801	CG2928	Reg-5	9.25671	5.26822	6.79119	6.98564	12.7685	5.69397	4.94717	8.15582	5.92314
NM_001259577	4657	FBgn0085442	CG34413	NKAIN	1.82368	0.990862	2.77945	1.08215	2.58904	3.379	1.26131	4.00055	1.86071
NM_001259579	12929	FBgn0085434	CG34405	NaCP60E	21.8189	16.0251	26.194	16.8461	18.8402	30.9551	17.7289	40.189	42.0056
NM_001259603	2415	FBgn0035132	CG17061	mthl10	11.7224	15.477	16.5187	13.3684	16.6209	20.7786	9.72908	9.28357	14.2745
NM_001259604	2316	FBgn0035132	CG17061	mthl10	7.3341	5.91084	5.68052	5.23595	7.24889	8.53083	3.57379	4.09031	4.06686
NM_001259619	4204	FBgn0035253	CG7971	CG7971	2.0598	1.60986	3.93701	2.54735	2.79541	5.4067	0.571592	3.26738	3.67434
NM_001259621	2690	FBgn0022702	CG2054	Cht2	11.8241	4.97468	2.44537	1.58072	2.156	5.13483	4.36724	5.51721	3.36137
NM_001259622	17268	FBgn0086906	CG1915	sls	0.9933	0.92638	0.430091	0.246244	0.768943	1.83269	0.270584	0.640029	0.970903
NM_001259651	7755	FBgn0052296	CG32296	Mrtf	11.1018	4.68089	13.9821	7.71694	11.1982	9.83006	9.62291	18.873	8.1375
NM_001259662	4752	FBgn0263108	CG43365	BtbVII	21.7621	14.1126	24.9168	11.5331	11.2411	27.3378	19.7776	16.5794	17.9577
NM_001259678	2609	FBgn0052264	CG32264	CG32264	8.99975	8.37167	13.0131	7.54535	10.2372	12.599	10.029	5.87004	8.30332
NM_001259679	1859	FBgn0035482	CG14985	CG14985	4.74768	1.98577	2.85361	4.06635	5.17224	6.48965	1.07718	12.9944	3.7493
NM_001259683	2917	FBgn0035495	CG14989	CG14989	646.185	1014.69	772.761	525.369	739.565	558.938	404.66	680.149	681.696
NM_001259698	3802	FBgn0260657	CG42540	CG42540	0.0437999	0.202281	0.279057	0.165688	0.120428	0.275925	0.351127	0.664434	0.743202
NM_001259699	4786	FBgn0262733	CG7524	Src64B	7.41126	3.82448	9.31068	3.94868	3.98616	16.9876	7.44758	6.33392	6.33696
NM_001259704	2106	FBgn0035578	CG13707	CG13707	12.8098	27.0235	8.76588	6.28151	5.79761	1.07929	21.2989	13.1947	6.97693
NM_001259706	5588	FBgn0005775	CG7503	Con	22.7679	12.8546	18.493	5.1293	12.8369	12.5157	7.66876	19.4108	17.6646
NM_001259731	5696	FBgn0052369	CG32369	CG32369	35.2292	39.6959	43.3256	46.1455	53.9107	46.9648	35.7652	43.0195	43.4563
NM_001259733	6741	FBgn0262579	CG43119	Ect4	11.9813	12.1619	15.8021	13.9941	16.709	23.629	15.4075	11.9451	14.5593
NM_001259735	851	FBgn0040832	CG8012	CG8012	1321.06	1917.71	522.632	848.132	3861.46	548.571	825.463	1276.26	932.145
NM_001259740	8844	FBgn0263352	CG7015	Unr	3.99183	4.26104	2.39931	1.90537	3.65851	2.748	2.73216	2.87423	2.8755
NM_001259748	8498	FBgn0262508	CG43078	CG43078	4.50709	2.46162	15.6811	4.13268	3.53807	21.8915	2.46638	2.30382	11.9703
NM_001259756	4483	FBgn0263930	CG4974	dally	55.4967	84.4043	61.9592	29.4387	42.1472	47.465	37.8787	39.9734	42.4405
NM_001259761	2629	FBgn0263456	CG43479	nwk	2.78707	0.76059	2.34068	1.19807	1.27717	2.12819	1.16792	1.80167	2.22126
NM_001259763	5420	FBgn0263456	CG43479	nwk	4.11709	0.141896	3.05373	0.929809	0.732135	0.161295	0.0246307	0.174782	1.87682
NM_001259766	3453	FBgn0035983	CG4080	CG4080	8.77728	3.16271	13.581	6.43081	8.04437	9.92455	2.0104	1.96615	13.3659
NM_001259768	4262	FBgn0035986	CG4022	CG4022	33.5242	23.5666	22.7529	20.6927	22.2022	14.4404	21.049	10.4838	20.1548
NM_001259801	2677	FBgn0022959	CG5654	yps	388.481	481.095	507.381	764.548	459.462	699.442	686.044	561.124	777.011
NM_001259805	1737	FBgn0036286	CG10616	CG10616	7.66965	4.07339	5.98592	2.99197	1.14225	2.41581	2.30567	1.45433	3.47039
NM_001259819	2707	FBgn0013718	CG33991	nuf	10.1503	6.64807	7.05487	7.03948	6.70928	7.36322	5.91792	2.74128	8.42025
NM_001259837	7624	FBgn0036494	CG7250	Toll-6	6.77117	7.80775	12.8029	5.28811	3.82356	2.47681	3.397	8.32505	13.0955
NM_001259841	1513	FBgn0036510	CG7427	SCCRO	3.63212	0.406648	0.560991	2.18587	1.41223	1.61786	0.264703	0.730471	2.36561
NM_001259847	5934	FBgn0036534	CG6169	DCP2	71.8138	69.7014	103.201	67.7823	74.6907	120.393	63.9371	64.6018	97.9344
NM_001259848	886	FBgn0036537	CG18081	CG18081	48.6801	47.568	53.6474	46.215	36.8636	51.1114	21.9986	39.5606	28.2778
NM_001259849	969	FBgn0036538	CG15715	CG15715	112.393	138.259	106.864	133.108	106.946	77.2274	103.327	123.343	98.9514
NM_001259861	5725	FBgn0036576	CG5151	CG5151	99.5091	72.5146	78.5028	53.6967	94.2391	79.2526	49.3886	77.7709	93.8759
NM_001259863	1169	FBgn0266417	CG45057	CG45057	3.41886	3.0263	3.44885	1.21247	3.13339	1.04697	1.82718	0.540243	0.644575
NM_001259877	1650	FBgn0036665	CG13024	CG13024	80.4377	36.7291	70.8602	35.8878	10.9148	21.4052	49.1113	13.9705	52.1747
NM_001259884	4918	FBgn0260943	CG32169	Rbp6	35.8924	50.1352	44.743	20.4303	35.2539	37.0451	34.5011	36.2772	54.4294
NM_001259892	5849	FBgn0000568	CG8127	Eip75B	86.8367	59.4589	105.1	48.1964	48.9779	103.818	51.9706	51.5039	110.179
NM_001259893	8236	FBgn0000568	CG8127	Eip75B	49.5983	25.3619	48.205	20.7662	25.7211	63.1358	21.9634	33.6438	39.2948
NM_001259897	1149	FBgn0036818	CG14074	CG14074	27.2473	32.9316	44.3227	39.8856	38.5208	60.4118	34.3913	56.064	28.0352
NM_001259922	4391	FBgn0016696	CG4268	Pitslre	3.52699	1.82154	2.99615	1.72156	3.37152	2.07058	0.486444	5.39351	3.94686
NM_001259929	3910	FBgn0259239	CG42337	CG42337	29.7279	34.7362	51.1764	29.4431	30.6025	30.0052	51.7606	20.3919	63.4989
NM_001259931	671	FBgn0028427	CG10504	Ilk	5.95626	19.4847	19.6067	6.57172	25.2475	19.2824	11.9373	6.11779	12.6333
NM_001259932	665	FBgn0262855	CG43219	CG43219	47.8296	11.1024	23.9317	2.36822	17.672	10.7799	19.272	14.9576	26.0612
NM_001259936	1821	FBgn0037076	CG12972	ebd2	0.640138	0.337869	3.26274	1.38374	3.35249	2.88047	0.659795	1.30054	2.37928
NM_001259964	4608	FBgn0262509	CG43079	nrm	4.40892	4.67319	7.45997	4.20374	4.76944	2.73194	4.25874	9.76509	9.23898
NM_001259968	868	FBgn0058045	CG40045	CG40045	33.574	23.5684	21.0239	8.52749	35.3422	32.0279	37.2196	20.1905	28.8642
NM_001259981	1962	FBgn0037265	CG12001	spartin	0.0848763	0.391985	0.216305	0.48161	0.544523	0.267346	0.204126	0.643776	1.15215
NM_001259983	7012	FBgn0263346	CG43427	CG43427	0.498727	1.11873	1.57361	1.2802	1.34948	1.04727	1.18039	0.743046	1.74622
NM_001259985	2796	FBgn0027570	CG9761	Nep2	1.42942	2.42055	1.66963	1.23916	1.47382	1.93855	0.334224	0.112937	0.269495
NM_001259990	1099	FBgn0250839	CG2016	CG2016	19.8499	16.5151	21.6249	16.7661	5.83269	30.8642	9.3534	16.8086	14.7411
NM_001259991	1211	FBgn0250839	CG2016	CG2016	56.93	30.3565	36.7968	43.3055	18.0223	22.5233	31.4179	26.988	39.8221
NM_001259993	9294	FBgn0010313	CG2530	corto	42.7696	18.751	40.5028	21.554	16.1424	57.3784	25.7402	31.2748	53.0228
NM_001259995	451	FBgn0262605	CG43131	CG43131	30.6469	32.059	25.8774	36.3162	58.5446	18.9964	29.0085	70.3661	5.01225
NM_001259998	1041	FBgn0037299	CG1115	Vps37B	7.19858	12.4116	12.8418	8.32061	5.86444	12.9328	8.97685	3.33669	8.1431
NM_001259999	5689	FBgn0013576	CG32464	mtd	2.01975	1.97372	2.64824	1.07962	2.22669	2.05916	3.68417	2.05371	7.05296
NM_001260007	6816	FBgn0263353	CG11000	CG11000	108.428	54.8146	109.802	66.8902	52.5982	126.08	73.1147	77.6922	142.775
NM_001260009	4362	FBgn0003261	CG10279	Rm62	11.5294	10.1908	14.8371	5.23511	8.67727	14.5904	6.15158	16.5415	16.9721
NM_001260010	3683	FBgn0003261	CG10279	Rm62	10.716	6.43157	7.37467	11.9301	9.11671	13.4824	3.18976	8.78812	7.92789
NM_001260027	3223	FBgn0037466	CG1965	CG1965	0.258342	0.238621	0.724214	0.29318	0.47354	0.325494	0.124262	1.76354	0.701373
NM_001260029	2984	FBgn0086372	CG2520	lap	25.0014	16.8557	22.3999	29.1329	23.7833	41.7775	17.4031	33.863	27.8399
NM_001260036	2490	FBgn0261393	CG1089	alpha-Est5	1.60508	6.79503	4.51659	4.55383	3.98411	16.0801	0.857822	7.92601	2.04264
NM_001260040	8761	FBgn0085413	CG34384	CG34384	44.9154	28.3366	42.8459	21.1396	20.7305	53.4851	9.88934	26.6718	48.5295
NM_001260058	1500	FBgn0020249	CG7954	stck	0.666109	1.33306	2.54634	0.839928	1.72972	1.16563	0.444995	0.315772	1.00468
NM_001260059	5565	FBgn0266801	CG45263	CG45263	26.2434	7.93259	18.6457	11.5745	6.33525	41.2211	8.34816	14.4693	17.8391
NM_001260068	774	FBgn0040532	CG8369	CG8369	238.173	240.261	279.088	160.132	226.764	350.592	113.319	225.406	205.17
NM_001260069	8533	FBgn0262614	CG43140	pyd	7.51353	2.88414	5.47086	2.25165	1.12682	9.26164	2.39368	1.16569	3.31144
NM_001260074	1205	FBgn0014380	CG9366	RhoL	3.31672	9.44589	4.22629	8.23373	4.55966	3.19218	2.10496	2.88257	4.84621
NM_001260082	3552	FBgn0262477	CG43067	FoxP	172.903	141.82	140.448	56.7075	92.424	85.847	45.5519	127.882	70.2701
NM_001260096	5092	FBgn0259938	CG17100	cwo	27.4711	20.4804	20.1277	28.1137	37.646	38.3888	23.2023	34.1694	30.5576
NM_001260113	1562	FBgn0051388	CG31388	CG31388	3.19835	7.87784	5.02638	0.604942	2.54044	1.90291	1.70933	1.71835	5.54759
NM_001260115	22169	FBgn0004595	CG17228	pros	10.3286	6.14732	11.7636	7.4591	7.37328	10.6631	5.53409	3.43277	13.7062
NM_001260116	23486	FBgn0004595	CG17228	pros	16.457	14.7423	16.9225	11.7079	19.7227	17.8596	12.5791	15.5426	19.5548
NM_001260117	22289	FBgn0004595	CG17228	pros	6.28334	3.47117	9.12983	3.22901	2.87591	4.8557	2.91087	1.41672	5.19771
NM_001260125	1234	FBgn0037906	CG14704	PGRP-LB	12.6852	13.3373	14.7883	4.33917	15.3364	8.07627	2.48822	12.4108	5.95357
NM_001260147	3229	FBgn0038063	CG33976	Octbeta2R	17.483	16.9106	16.0345	12.8759	11.1548	15.5405	13.9741	19.2162	16.7433
NM_001260149	6593	FBgn0038063	CG33976	Octbeta2R	12.9322	5.1326	8.94739	4.46685	8.10219	8.27414	3.84722	12.8119	12.1146
NM_001260159	2844	FBgn0263396	CG16901	sqd	30.6822	26.9338	43.7969	25.7494	26.5103	39.8379	21.4987	67.8954	32.9196
NM_001260160	2512	FBgn0038201	CG9918	PK1-R	2.05507	10.5931	7.09568	0.188081	6.62253	0.97445	4.09211	0.377116	2.17473
NM_001260163	14565	FBgn0011582	CG9652	Dop1R1	7.31736	9.69461	13.8695	4.42238	7.07311	16.9502	4.08791	10.168	17.6931
NM_001260173	5111	FBgn0038223	CG8538	Afti	6.61417	5.38698	18.5997	12.8799	7.46537	9.71547	7.91431	7.93909	20.64
NM_001260174	3540	FBgn0024321	CG8524	NK7.1	21.6391	23.4633	20.9198	18.7293	27.2478	15.6076	15.8765	15.521	30.4915
NM_001260178	6493	FBgn0263929	CG43162	jvl	44.6774	29.5406	50.0012	29.5424	40.2416	66.2701	49.1187	27.2586	36.4395
NM_001260180	14849	FBgn0266756	CG44012	btsz	0.616809	0.497213	0.314384	0.233329	0.411131	0.918436	0.368607	0.297718	0.786543
NM_001260184	1905	FBgn0038294	CG6803	Mf	2.70989	1.93782	0.66833	2.23209	1.84268	1.28494	1.96218	1.32608	3.16434
NM_001260203	2790	FBgn0063649	CG6006	CG6006	0.775933	0.496177	0.304222	0.508021	0.492329	0.438677	0.478489	0.5659	0.135037
NM_001260208	3386	FBgn0250823	CG6963	gish	4.03285	2.81646	8.89889	3.7674	3.96655	4.13099	7.33335	7.50728	9.9585
NM_001260210	2576	FBgn0283477	CG6987	SF2	128.839	66.6372	184.352	67.861	69.2605	108.599	65.661	100.763	110.423
NM_001260221	3707	FBgn0262871	CG43226	lute	4.98638	4.52274	1.31656	2.08169	4.28182	1.03765	1.04436	0.553687	0.914698
NM_001260250	4402	FBgn0042693	CG7913	PP2A-B'	11.3111	3.84362	6.31475	5.83151	2.66967	4.40884	3.60889	2.61828	2.43923
NM_001260256	6672	FBgn0261262	CG42613	CG42613	201.844	172.119	243.394	158.974	105.911	238.367	112.829	153.65	220.366
NM_001260258	4961	FBgn0261262	CG42613	CG42613	4.09521	4.58871	7.69906	3.52368	2.43038	5.11034	2.47568	5.06025	6.79691
NM_001260262	6523	FBgn0004876	CG6027	cdi	19.7596	11.4129	12.4916	7.29126	9.28882	10.8021	4.0727	1.96057	8.63479
NM_001260271	932	FBgn0038761	CG17190	CG17190	296.604	147.378	289.605	119.298	220.745	117.814	162.719	160.258	150.58
NM_001260292	2221	FBgn0011672	CG3671	Mvl	71.6044	77.7731	87.897	47.8628	63.4952	50.4616	29.0319	41.302	57.3358
NM_001260297	731	FBgn0038858	CG5793	CG5793	2.27807	1.2625	1.4514	1.0772	1.67028	0.47837	0.913123	1.07993	1.03079
NM_001260298	1546	FBgn0038862	CG5798	Usp8	40.8239	25.1715	29.0979	36.9777	32.9727	23.7499	34.454	36.8673	28.5124
NM_001260309	748	FBgn0263047	CG43342	CG43342	19.3688	12.7494	23.8294	10.3166	11.0182	14.7262	18.7398	39.4715	15.1105
NM_001260314	7092	FBgn0266418	CG45058	wake	31.8872	19.1292	29.5613	20.8072	14.7199	31.7787	16.6591	23.6651	23.7729
NM_001260317	549	FBgn0262537	CG43091	CG43091	213.846	207.328	166.973	140.562	173.194	125.162	230.765	129.99	119.751
NM_001260318	722	FBgn0262538	CG43092	CG43092	552.861	641.037	470.238	241.028	394.238	279.218	471.867	504.929	300.829
NM_001260319	476	FBgn0262539	CG43093	CG43093	433.81	687.319	479.221	307.363	252.019	179.987	250.73	226.215	195.5
NM_001260330	6785	FBgn0262975	CG43286	cnc	0.809933	0.770774	0.594208	0.162477	0.359905	0.618462	0.236106	1.11695	1.16608
NM_001260331	6954	FBgn0262975	CG43286	cnc	2.05944	0.79628	0.97645	0.135881	1.05347	4.07316	0.825487	3.1559	2.03168
NM_001260337	3987	FBgn0039120	CG10198	Nup98-96	2.88196	2.5848	2.55464	1.7775	2.87099	1.00863	1.84159	2.05921	2.1734
NM_001260344	1181	FBgn0039132	CG5864	AP-1sigma	123.521	180.384	178.955	117.615	158.308	119.474	183.349	130.213	139.728
NM_001260347	1269	FBgn0015795	CG5915	Rab7	5.24908	6.54531	3.00985	5.58463	3.48782	1.65337	8.10038	4.10578	5.64092
NM_001260348	1280	FBgn0015795	CG5915	Rab7	1.30099	3.24453	2.32088	2.33769	1.6693	1.36597	1.56444	4.68724	5.00376
NM_001260350	1694	FBgn0039172	CG5677	Spase22-23	10.8135	9.35237	18.0378	9.76156	13.4243	9.90853	12.0574	2.14367	17.3476
NM_001260351	14423	FBgn0043884	CG33106	mask	0.242465	0.127975	0.161835	0.0545956	0.1164	0.109103	0.101815	0.0766278	0.274278
NM_001260353	2187	FBgn0263398	CG6364	CG6364	3.12191	11.3937	13.0014	7.77711	5.30374	5.5963	7.81336	9.45728	8.09668
NM_001260355	7973	FBgn0259685	CG6383	crb	2.81966	1.89061	2.68803	1.95549	3.17763	3.33329	1.13858	2.37631	2.50445
NM_001260358	2987	FBgn0266758	CG6643	Esyt2	2.78753	1.23587	1.77599	3.9543	3.3212	1.40484	1.87711	1.26859	2.08117
NM_001260362	481	FBgn0262858	CG43222	CG43222	3.80831	3.51759	11.9111	2.61932	2.53841	4.36202	2.49789	1.64123	3.91636
NM_001260367	1692	FBgn0051119	CG31119	HDAC11	7.08626	19.4541	30.9764	10.89	16.8678	43.1944	20.4351	10.3578	26.7201
NM_001260370	467	FBgn0265266	CG13639	CG13639	124.093	111.656	23.6277	34.0602	96.7369	16.0992	130.354	28.7373	60.1032
NM_001260381	1033	FBgn0051323	CG31323	CG31323	6.77071	2.97802	6.16248	5.4884	4.1369	5.24702	7.62479	3.9739	14.224
NM_001260388	7490	FBgn0039431	CG6490	plum	10.1828	7.90637	8.64077	5.63503	6.03152	13.2359	2.13883	5.48069	6.86608
NM_001260404	5887	FBgn0260487	CG42534	CG42534	1.64066	3.50113	1.08134	1.17707	1.99625	0.920702	2.06359	3.64744	3.00789
NM_001260414	3176	FBgn0027579	CG5508	mino	0.052433	0.0968607	1.80392	0.595037	0.720822	1.5965	0.252201	0.149137	1.30488
NM_001260417	7070	FBgn0261618	CG42551	larp	2.07276	1.67521	3.66163	3.3413	1.61905	6.10842	1.94489	1.49623	3.4105
NM_001260434	529	FBgn0263402	CG43448	CG43448	22.9801	42.161	30.8866	29.4729	26.543	14.8733	29.5261	8.95384	21.0099
NM_001260456	4280	FBgn0039831	CG12054	CG12054	97.4651	81.9747	105.602	48.9386	81.3746	99.3099	47.8474	86.4315	85.0777
NM_001260459	9411	FBgn0005632	CG1945	faf	1.0617	0.523013	0.383308	0.217546	0.275696	0.538783	0.170224	0.100661	0.720601
NM_001260461	9837	FBgn0005632	CG1945	faf	16.7086	15.0109	25.0656	8.10086	14.6618	21.3112	12.9739	14.7823	22.7883
NM_001260462	2920	FBgn0039877	CG2118	CG2118	17.7933	15.1181	13.2258	9.81594	15.8371	12.9337	9.50948	12.1659	12.3219
NM_001260470	3869	FBgn0011224	CG31000	heph	0.0430414	1.98778	0.603293	0.325638	0.118342	1.49131	0.103514	0.0816159	0.146066
NM_001272122	4702	FBgn0042696	CG2380	NfI	0.56666	0.556115	0.99283	0.435416	0.746556	0.260296	0.255527	0.335785	0.921453
NM_001272123	2009	FBgn0026777	CG1836	Rad23	44.9267	34.3767	36.9677	38.0978	38.9722	45.5169	30.2349	55.7985	42.1949
NM_001272124	3965	FBgn0052850	CG32850	CG32850	7.89587	9.69828	13.5398	6.75226	6.35123	17.5947	5.42075	9.9948	12.3526
NM_001272126	5264	FBgn0039908	CG11533	Asator	0.537797	1.11037	1.65273	2.543	0.637858	4.35118	0.456492	0.899806	3.65016
NM_001272127	7728	FBgn0039908	CG11533	Asator	6.55076	14.2908	5.68379	7.23443	7.5442	13.7106	9.44924	0.265595	6.63025
NM_001272130	10141	FBgn0004607	CG1449	zfh2	8.16133	11.1027	12.0316	5.52857	7.32935	10.4827	5.35784	5.7917	12.8173
NM_001272132	2719	FBgn0022361	CG1507	Pur-alpha	18.5575	17.3671	15.6083	15.2332	10.8334	23.3426	14.5822	26.3047	17.3204
NM_001272139	6932	FBgn0039920	CG11360	CG11360	59.0485	49.3707	54.365	51.0945	45.9495	72.1876	34.0872	71.5862	56.225
NM_001272140	3716	FBgn0039920	CG11360	CG11360	2.59919	1.44874	2.79805	2.45808	1.60179	7.29302	1.40109	3.56901	3.9034
NM_001272141	4156	FBgn0039920	CG11360	CG11360	4.80829	2.92381	4.03354	3.86516	1.90961	9.2134	3.0837	3.0012	6.11908
NM_001272144	2840	FBgn0039938	CG11153	Sox102F	0.938181	0.974882	1.56905	0.388171	1.39724	3.01668	0.423059	0.945093	3.05118
NM_001272145	2902	FBgn0039938	CG11153	Sox102F	2.06581	8.10946	14.1122	15.9549	6.25845	17.3519	5.84229	12.0237	17.2019
NM_001272147	5961	FBgn0019985	CG11144	mGluR	29.7799	24.1263	29.9016	21.0035	13.8515	51.7699	18.297	23.7054	57.2621
NM_001272151	3870	FBgn0019650	CG11186	toy	91.3963	90.0631	99.0242	69.0987	81.4378	124.017	61.6784	81.8804	102.171
NM_001272152	2026	FBgn0010217	CG11154	ATPsynbeta	1.23293	2.73314	1.88524	0.699594	1.12998	0.1726	1.38375	3.1172	1.02278
NM_001272156	11356	FBgn0087002	CG11064	apolpp	20.1047	12.1768	35.1665	18.4446	11.0609	34.8118	25.2984	20.9523	25.2143
NM_001272159	7235	FBgn0040372	CG2995	G9a	8.28608	2.50866	7.56686	4.24462	3.92366	6.45244	2.45408	1.50575	7.5507
NM_001272166	837	FBgn0052817	CG32817	CG32817	14.9218	9.00469	15.9716	9.78411	14.5875	8.56465	8.29381	25.4655	15.3042
NM_001272190	4325	FBgn0040397	CG3655	CG3655	4.69741	5.72582	2.74749	1.56576	2.99951	4.85117	2.00634	5.58533	9.71285
NM_001272206	3038	FBgn0001189	CG3095	hfw	0.438518	0.303782	0.908009	0.155517	0.200951	0.402867	0.175772	0.0519704	0.930104
NM_001272217	598	FBgn0026088	CG14818	CG14818	10.3035	4.11545	3.90325	3.42362	4.84919	2.92382	0.446483	8.18473	3.78014
NM_001272219	1076	FBgn0023519	CG3109	mRpL16	4.95248	6.00392	4.93018	4.24452	9.36157	3.73738	8.56078	5.1357	6.30258
NM_001272240	897	FBgn0026878	CG4325	CG4325	9.28245	11.146	12.5377	10.7098	6.1253	4.87303	5.50663	16.8975	4.20016
NM_001272243	3825	FBgn0040395	CG3981	Unc-76	109.277	91.0825	121.104	94.039	91.3737	98.6899	61.3221	113.678	130.017
NM_001272255	5515	FBgn0023526	CG2865	CG2865	42.4244	23.2884	52.6735	41.4062	32.2402	85.8845	22.1489	31.8349	44.2677
NM_001272262	7054	FBgn0267350	CG10260	PI4KIIIalpha	8.94724	5.14606	8.51306	8.30521	8.22177	12.3437	7.89182	11.8627	10.0144
NM_001272264	4499	FBgn0003371	CG2621	sgg	5.182	4.27358	3.53737	3.50048	4.34221	4.78014	3.2937	3.05314	4.10334
NM_001272269	3244	FBgn0025643	CG3588	CG3588	0.616007	2.60783	6.93361	0.436923	1.50552	1.88642	0.452677	2.33617	1.74208
NM_001272270	1018	FBgn0029648	CG3603	CG3603	22.738	13.2964	11.4644	10.9838	11.9939	8.24413	6.68804	10.7015	9.06726
NM_001272272	10159	FBgn0000479	CG32498	dnc	2.52438	0.60563	1.42034	1.4572	2.07322	2.78815	1.28781	3.54346	3.04103
NM_001272273	8328	FBgn0000479	CG32498	dnc	130.954	71.348	66.4255	76.0012	66.0666	71.2352	60.5616	81.4455	77.8571
NM_001272275	9166	FBgn0262656	CG10798	Myc	93.9282	66.7549	115.751	86.4749	85.9352	197.258	103.379	64.5772	134.573
NM_001272292	4308	FBgn0283657	CG34412	Tlk	0.889073	4.53447	2.26577	2.15685	2.62164	5.43852	4.33839	4.65449	7.43363
NM_001272295	9704	FBgn0260658	CG42541	CG42541	5.07956	6.65728	7.80642	5.84245	5.50471	9.35121	4.18215	2.92864	12.5403
NM_001272308	4893	FBgn0000635	CG3665	Fas2	42.8825	25.0542	27.9283	13.9688	29.9754	32.9463	26.1104	36.1721	20.1351
NM_001272318	3530	FBgn0266000	CG44774	CG44774	3.34941	2.65799	1.32246	1.02612	2.29149	1.13921	0.983275	2.50471	3.20188
NM_001272321	11438	FBgn0052767	CG32767	CG32767	60.7552	57.0989	74.7449	37.4784	39.4565	81.063	26.7394	47.6916	67.3269
NM_001272322	4946	FBgn0029761	CG10706	SK	1.68345	0.155494	0.600632	1.46469	0.740584	2.08569	0.539824	1.24496	1.4473
NM_001272326	6757	FBgn0259994	CG42492	CG42492	25.212	15.6387	40.8248	17.7134	23.6263	35.5537	15.6871	15.3984	24.0873
NM_001272330	6077	FBgn0261383	CG3125	IntS6	1.28793	0.354354	1.08245	0.414643	0.200918	1.17963	0.329517	0.675504	0.836956
NM_001272334	4315	FBgn0029814	CG15765	CG15765	67.6915	57.9256	76.9114	42.1545	39.2962	73.1388	58.4114	60.6663	86.4395
NM_001272338	13025	FBgn0264386	CG15899	Ca-alpha1T	32.8324	19.6741	35.6455	25.7057	27.2083	52.1512	22.8254	46.1233	55.2042
NM_001272366	2805	FBgn0263993	CG43736	CG43736	7.30226	7.73187	5.67366	6.40052	4.5705	13.9626	4.18819	8.04909	10.1408
NM_001272379	1819	FBgn0029936	CG4617	CG4617	8.33094	11.1619	12.5987	6.66655	10.7398	11.15	3.37599	11.9782	7.14569
NM_001272383	7773	FBgn0029504	CG12690	CHES-1-like	13.1542	8.33089	19.3277	6.46316	9.14986	7.64789	7.60837	12.2076	20.0664
NM_001272384	2395	FBgn0016041	CG12157	Tom40	30.3156	39.1762	35.2624	34.3248	35.1763	33.8738	34.7263	30.8521	33.0348
NM_001272392	9949	FBgn0004656	CG2252	fs(1)h	14.9136	9.5081	14.4392	8.97526	10.4008	15.2367	8.22541	10.2676	12.1747
NM_001272407	5272	FBgn0264975	CG1634	Nrg	86.7382	69.9927	33.6485	20.9703	70.1158	33.2642	48.6945	57.8596	61.6727
NM_001272411	6812	FBgn0030049	CG11265	Trf4-1	0.880062	0.42902	1.0591	0.369904	0.761766	1.23202	0.313561	0.185421	0.636035
NM_001272419	3278	FBgn0030055	CG12772	CG12772	16.0025	17.127	11.9109	10.6176	12.1986	7.41408	9.44834	5.53902	13.6197
NM_001272423	1291	FBgn0030058	CG11294	CG11294	2.57982	3.09774	4.27348	3.17169	1.65508	1.6252	4.13628	1.22297	2.7724
NM_001272426	1729	FBgn0030060	CG2004	CG2004	0.577885	1.69027	0.981815	0.728682	1.05926	0.202249	1.08096	1.73501	0.76266
NM_001272428	1509	FBgn0030060	CG2004	CG2004	1.10356	1.22318	0.421858	0.104365	1.41598	0.811073	0.619277	0.837037	1.12352
NM_001272429	2708	FBgn0026411	CG11354	Lim1	13.6518	22.4929	27.6605	21.4596	13.47	20.7902	11.9301	4.13955	28.8687
NM_001272433	1711	FBgn0030066	CG1885	CG1885	9.05145	22.834	30.7565	23.1029	23.4597	31.474	23.8752	28.6059	25.2123
NM_001272438	10147	FBgn0261549	CG42667	rdgA	61.4938	32.2273	78.9012	39.9498	51.8767	99.0618	46.5081	66.8297	81.2581
NM_001272441	2403	FBgn0004856	CG8264	Bx42	2.70269	13.698	6.4462	6.16052	6.60536	3.41976	2.49997	10.9068	3.68444
NM_001272442	4887	FBgn0030089	CG9113	AP-1gamma	0.749662	0.66096	1.12893	0.483384	0.343532	0.787103	0.491707	1.03384	1.27204
NM_001272443	5133	FBgn0030090	CG12664	fend	0.162212	8.57024	15.6676	4.90899	4.60869	17.338	5.77375	4.46006	20.6616
NM_001272445	2114	FBgn0004828	CG8989	His3.3B	1697.57	1671.44	1708.8	1636.7	1625.92	2089.28	1649.53	1631.66	1793.77
NM_001272448	23041	FBgn0026206	CG12218	mei-P26	1.27203	0.420569	0.66308	0.738186	0.463675	0.607072	0.706863	0.80173	0.776694
NM_001272449	8899	FBgn0026206	CG12218	mei-P26	1.12278	0.69138	1.5976	0.265456	0.908975	0.609077	0.315032	0.8871	1.92632
NM_001272455	4139	FBgn0001186	CG3001	Hex-A	244.661	293.917	377.788	252.762	325.894	458.38	225.228	241.883	341.254
NM_001272461	8207	FBgn0052698	CG32698	CG32698	7.83228	8.39637	8.09272	8.36653	3.42177	0.89478	7.92175	5.25197	5.96783
NM_001272466	2877	FBgn0030183	CG15309	CG15309	1.04188	1.60391	1.84389	3.28439	2.22806	3.64639	4.45459	3.29272	3.66671
NM_001272470	8450	FBgn0263220	CG43388	Hk	2.4043	1.56545	2.81252	1.67737	4.82249	3.93141	1.23229	5.92306	4.74844
NM_001272473	3156	FBgn0259170	CG42275	alpha-Man-Ia	0.580418	1.21843	1.88259	0.998013	0.435234	0.664807	0.634499	0.500273	2.92474
NM_001272478	3883	FBgn0000711	CG2096	flw	105.371	75.2635	119.677	67.8129	74.1689	97.2157	45.0381	62.4144	107.311
NM_001272479	987	FBgn0083167	CG15304	Neb-cGP	14.0038	9.03876	7.09466	5.10594	5.41213	9.74309	9.46798	27.0342	6.48918
NM_001272480	9940	FBgn0261710	CG17255	nocte	45.6023	33.2853	69.1661	38.9438	29.6953	77.2024	23.1944	33.4515	99.0211
NM_001272492	6738	FBgn0085443	CG34414	spri	13.2965	13.3315	6.1095	6.70802	16.8523	9.34163	6.10234	14.4342	6.79365
NM_001272494	1499	FBgn0030218	CG1628	CG1628	79.7642	65.4662	52.801	106.112	107.314	72.2005	114.351	110.91	64.4679
NM_001272496	9687	FBgn0052677	CG32677	X11Lbeta	10.1598	6.65308	10.0106	6.09656	5.7507	11.5155	1.87424	8.13308	11.0844
NM_001272497	7399	FBgn0052676	CG32676	stx	13.414	13.5334	28.8222	16.219	13.841	16.6124	10.5009	7.61796	18.0765
NM_001272498	2810	FBgn0003204	CG1799	ras	4.20763	2.35375	0.755141	1.51322	0.597453	3.23555	0.0950167	2.86555	2.74856
NM_001272499	3474	FBgn0030230	CG11556	Rph	9.63499	4.56043	9.65077	7.84259	5.35978	8.9083	3.49694	8.18062	8.67597
NM_001272501	3141	FBgn0052675	CG32675	Tango5	6.68017	5.28876	21.5505	12.7353	12.6335	14.1946	11.688	9.70137	27.7078
NM_001272504	7117	FBgn0030243	CG2186	CG2186	30.0437	18.954	42.3674	28.0807	18.4639	27.7117	19.0766	31.9677	20.9631
NM_001272515	7705	FBgn0265595	CG44422	CG44422	6.67838	2.07615	8.4272	2.6367	4.47665	4.17539	1.69797	7.70476	5.89213
NM_001272521	5423	FBgn0262740	CG11727	Evi5	0.337783	0.907629	1.13473	2.49748	1.99819	3.06292	2.28939	1.31014	3.36946
NM_001272527	8842	FBgn0014133	CG1822	bif	10.754	9.91568	6.83957	4.31031	6.57645	12.1612	5.9185	2.0892	11.1637
NM_001272534	4335	FBgn0266019	CG43154	rudhira	0.460975	0.106446	1.02793	0.0726581	0.668932	2.17799	0.061591	1.2019	2.04238
NM_001272535	1665	FBgn0030339	CG1895	Cyp28c1	2.10034	4.61906	1.65678	1.13504	2.19996	7.98088	2.3252	0.948265	4.52557
NM_001272537	5157	FBgn0030343	CG1886	ATP7	22.7009	21.6241	27.0747	19.1476	27.4939	27.5981	17.0077	24.8907	33.0217
NM_001272539	1491	FBgn0030348	CG10352	CG10352	93.7065	103.987	113	95.3791	79.2283	106.595	64.7347	122.73	147.063
NM_001272548	8395	FBgn0263111	CG43368	cac	2.63825	1.72229	1.4913	2.51378	0.963546	1.83279	1.4471	3.74262	4.3532
NM_001272555	9201	FBgn0264542	CG43921	CG43921	14.3343	13.0561	19.4414	13.3164	4.56158	12.5418	7.34162	8.94018	19.1223
NM_001272557	5718	FBgn0030400	CG11138	CG11138	4.89272	8.52733	12.1721	4.98514	5.36499	5.56517	6.56053	6.68213	7.44547
NM_001272561	5015	FBgn0011837	CG4070	Tis11	179.677	134.063	265.254	109.032	115.25	252.069	132.727	160.562	255.877
NM_001272562	15201	FBgn0265523	CG4013	Smr	0.120505	0.0607124	0.209389	0.113963	0.0502013	0.414078	0.0351289	0.0830924	0.198279
NM_001272564	2547	FBgn0020513	CG3989	ade5	14.5801	10.6287	13.1632	12.3046	18.516	25.6054	7.18072	8.67846	16.3452
NM_001272566	6444	FBgn0259171	CG42276	Pde9	14.6784	12.7224	15.9377	15.2256	11.2501	18.0976	11.8085	10.413	21.9247
NM_001272567	12156	FBgn0259171	CG42276	Pde9	30.2752	19.9418	30.5479	22.9441	20.2391	48.4432	9.93881	25.0675	33.8136
NM_001272578	6876	FBgn0041210	CG1770	HDAC4	6.12731	3.19888	3.08602	2.38199	2.08646	1.44941	2.62104	4.95977	2.41087
NM_001272591	6036	FBgn0086674	CG32632	Tango13	50.9569	24.1068	40.182	25.0997	18.7617	41.5965	35.2546	24.8495	32.27
NM_001272598	4588	FBgn0030508	CG15760	CG15760	45.9148	21.121	63.5937	28.662	23.8181	60.2504	50.1056	73.1617	47.7512
NM_001272599	4147	FBgn0001087	CG10986	g	3.45342	1.55781	4.65631	2.12666	2.83383	7.2518	3.99176	3.92145	1.86242
NM_001272602	1066	FBgn0030519	CG11151	CG11151	3.28055	4.32875	3.38397	3.25019	1.86124	1.47617	2.00373	2.36977	3.35756
NM_001272605	7435	FBgn0003218	CG11111	rdgB	17.3359	10.675	23.1745	21.6054	10.5511	32.1939	27.9027	6.37065	27.8195
NM_001272606	4506	FBgn0003218	CG11111	rdgB	4.43481	1.67264	3.10805	4.68335	1.65967	2.56097	4.4144	3.50391	2.71738
NM_001272607	1594	FBgn0030521	CG10992	CtsB1	1.56707	0.771969	1.86369	3.06279	1.72346	0.548445	1.50751	0.297151	3.54536
NM_001272611	1852	FBgn0000173	CG18319	ben	1.70843	3.32213	1.48949	1.44561	2.47228	1.51053	1.58584	0.852516	1.93259
NM_001272614	3709	FBgn0040153	CG32597	l(1)G0469	8.26126	6.13766	9.43978	2.8024	5.30823	8.67386	3.09541	3.95886	12.7989
NM_001272624	3212	FBgn0264078	CG32593	Flo2	5.39191	6.70426	11.8914	4.9521	9.02808	9.03616	6.35905	7.91396	10.1461
NM_001272626	3160	FBgn0264078	CG32593	Flo2	44.1086	35.0464	18.7349	13.9047	41.8262	23.3495	26.5307	19.4859	41.3714
NM_001272637	5120	FBgn0261703	CG42739	gce	0.325248	0.240336	0.994663	0.461386	0.29809	0.990329	0.260739	0.863439	1.25094
NM_001272647	4841	FBgn0003463	CG9224	sog	119.985	154.514	67.4149	61.7128	228.949	80.6862	92.1887	85.6453	108.022
NM_001272649	5816	FBgn0003463	CG9224	sog	58.8686	71.6445	34.0037	31.9522	68.9633	21.4948	34.6141	32.6848	33.1344
NM_001272652	3670	FBgn0003345	CG8544	sd	4.35602	4.48452	6.24442	3.30421	9.31535	8.43254	1.3459	3.82884	10.1118
NM_001272656	8651	FBgn0260938	CG9056	tay	8.93176	6.82752	7.65284	5.44312	5.75133	6.5079	5.24673	3.0296	6.68498
NM_001272660	4768	FBgn0003392	CG18102	shi	44.7402	34.5825	41.4332	25.9285	24.5194	53.3187	15.8753	18.3119	46.8177
NM_001272670	7272	FBgn0285879	CG32577	disco-r	14.1979	8.9683	22.6726	16.3074	16.4123	13.3441	5.48901	8.40235	18.4958
NM_001272691	5059	FBgn0030757	CG9902	CG9902	6.55049	3.13163	10.8216	2.45927	6.84823	4.94223	6.12209	9.61235	2.45758
NM_001272692	2217	FBgn0011742	CG9901	Arp2	10.7413	3.53836	5.3599	6.18012	5.50733	4.73192	4.39576	10.54	4.58834
NM_001272700	5226	FBgn0030798	CG13003	CG13003	7.87069	7.56418	6.94323	4.15866	5.11076	4.51664	1.66043	5.28704	4.79413
NM_001272706	4511	FBgn0030812	CG8949	wcy	0.184579	0.579661	0.329276	0.314205	0.811999	1.24031	0.029594	0.105001	0.709911
NM_001272707	4624	FBgn0030812	CG8949	wcy	3.4213	2.72768	5.09378	3.2015	0.858169	1.09656	2.85821	1.3658	7.25154
NM_001272714	9857	FBgn0263706	CG43658	CG43658	6.57189	6.0858	6.39361	6.53464	7.69536	15.4676	11.1463	8.60148	16.531
NM_001272715	7877	FBgn0263706	CG43658	CG43658	6.93423	9.11914	6.51912	2.87902	8.46716	6.63685	2.91504	6.47419	4.5199
NM_001272729	7411	FBgn0026375	CG32555	RhoGAPp190	1.25834	0.415099	0.0858972	0.0212504	0.576632	1.22681	0.684515	0.29826	0.965905
NM_001272737	3836	FBgn0003380	CG12348	Sh	46.3203	14.7159	37.9472	29.6827	19.2568	59.1171	24.1174	49.1027	59.9605
NM_001272746	4161	FBgn0083228	CG5907	Frq2	49.2258	51.7152	80.7778	55.5612	56.6326	54.3736	38.4679	33.3909	45.6795
NM_001272753	4570	FBgn0052547	CG32547	CG32547	0.400831	0.774123	4.27175	1.75751	1.23567	6.31276	2.13247	4.83677	1.69003
NM_001272757	2862	FBgn0027087	CG6335	HisRS	4.07299	3.22463	4.44853	3.68679	7.41246	9.59139	11.1948	13.6813	6.18708
NM_001272759	2309	FBgn0265598	CG44425	Bx	2.45211	3.53061	5.23824	1.2277	3.96593	2.34741	5.43476	5.26515	2.85543
NM_001272762	8896	FBgn0259927	CG42450	CG42450	132.608	138.461	226.316	112.857	150.889	189.035	89.8144	102.353	234.116
NM_001272769	6340	FBgn0264090	CG43759	CG43759	10.8479	4.07585	4.8865	1.51525	8.49772	1.46163	8.57002	8.86553	6.12077
NM_001272776	1395	FBgn0027291	CG12233	l(1)G0156	10.9824	3.74889	7.30132	5.1931	3.93863	4.26144	2.58384	1.6977	8.91246
NM_001272780	2744	FBgn0031030	CG14217	Tao	3.9447	3.86779	11.9089	2.29572	2.39167	3.37709	2.57851	11.6228	8.51266
NM_001272789	7784	FBgn0087008	CG12238	e(y)3	16.2163	17.1322	22.4898	12.9485	13.2544	10.9615	9.46701	26.9161	15.2221
NM_001272805	3185	FBgn0031069	CG12703	Pmp70	3.55537	5.74693	6.39582	1.92841	5.0315	3.62315	4.10765	5.15546	5.67792
NM_001272809	2159	FBgn0031090	CG9575	Rab35	5.55348	6.69689	12.0889	7.00264	6.92772	9.88004	2.28784	4.60714	8.98695
NM_001272810	3348	FBgn0031090	CG9575	Rab35	19.5475	19.7552	54.5698	12.8416	19.6932	37.0265	11.5635	3.48972	30.4959
NM_001272819	1482	FBgn0031145	CG1740	Ntf-2	1.0113	4.5667	5.72725	3.93185	2.36863	3.42138	4.14368	0.106536	4.57596
NM_001272821	3078	FBgn0031145	CG1740	Ntf-2	12.3895	14.5419	17.9242	12.689	19.6356	25.6756	12.4043	28.3661	25.8269
NM_001272823	3461	FBgn0031150	CG32513	bves	0.914192	0.844404	0.674413	0.637044	0.352781	0.909332	0.192861	0.638661	1.25186
NM_001272832	2994	FBgn0052521	CG32521	CG32521	14.1276	7.34653	12.9698	7.5745	10.8069	10.3365	11.3701	20.6718	12.1432
NM_001272843	1755	FBgn0031188	CG14613	CG14613	3.41594	8.4138	10.2772	3.85864	10.5227	20.6227	7.30248	4.6781	18.9987
NM_001272850	6055	FBgn0262866	CG17596	S6kII	5.36297	5.79187	9.49707	7.07454	9.3262	6.46823	8.59858	7.37931	6.00442
NM_001272851	4272	FBgn0031194	CG17598	CG17598	0.818603	1.44021	3.87434	0.958485	1.28614	3.31517	1.49998	1.73704	3.1308
NM_001272855	5256	FBgn0000719	CG9559	fog	2.53466	6.23336	1.21116	0.719116	8.91457	9.8799	0.533385	2.58337	4.76677
NM_001272859	1536	FBgn0031213	CG11372	galectin	6.39655	4.90685	7.45997	4.20374	6.35925	9.10647	4.51948	4.3172	6.13206
NM_001272875	20622	FBgn0016977	CG18497	spen	15.6417	17.2372	14.5085	7.95756	19.5977	27.4874	8.16321	10.9024	15.6844
NM_001272923	4075	FBgn0031298	CG4428	Atg4a	0.245193	0.264222	0.208289	0.077294	0.936331	0.514879	0.131041	0.271215	0.231137
NM_001272924	4718	FBgn0261938	CG4644	mtRNApol	0.247073	0.0652034	0.134927	0.333799	0.29114	2.18648	0.198069	0.334646	0.239564
NM_001272926	2707	FBgn0031306	CG4577	CG4577	28.9131	23.6944	39.7424	18.5586	25.2585	25.9005	15.2387	32.8954	28.1835
NM_001272930	3424	FBgn0031318	CG4887	CG4887	1.60496	1.21291	1.42537	1.70181	1.82754	0.306386	0.935737	1.66002	2.14565
NM_001272948	1713	FBgn0011570	CG17158	cpb	20.4149	16.881	18.4571	14.1582	22.185	8.67587	14.6513	34.287	15.9455
NM_001272960	3051	FBgn0031375	CG31670	erm	2.72906	0.756218	0.139098	2.27119	0.650307	0.0573072	0.262534	0.776234	0.864398
NM_001272965	3707	FBgn0031384	CG4238	CG4238	0.76368	0.331945	0.34345	0.254901	1.27631	0.282996	1.1524	0.0851826	0.254083
NM_001272975	1867	FBgn0031389	CG4259	CG4259	10.8818	1.56534	11.0246	2.27752	6.13104	22.5696	5.29132	0.169133	1.61437
NM_001272988	4827	FBgn0262126	CG10882	Sec24CD	25.0809	16.6975	33.3656	15.9542	24.1565	21.8419	22.0423	17.1068	20.3324
NM_001272999	4318	FBgn0261647	CG4272	Axud1	0.887014	0.142487	0.540561	1.42241	0.742256	0.20246	0.463751	1.1335	0.130878
NM_001273010	5903	FBgn0031424	CG9887	VGlut	63.4174	70.6667	48.061	72.407	73.635	49.2277	75.4675	71.9755	39.9539
NM_001273022	2704	FBgn0031449	CG31689	CG31689	1.97074	2.21848	3.53135	2.32968	3.49947	5.62554	0.888674	1.57652	4.31929
NM_001273027	1860	FBgn0250906	CG3127	Pgk	8.23683	9.51005	11.5224	5.58823	10.7492	12.8783	8.32571	10.5257	11.2419
NM_001273028	1867	FBgn0250906	CG3127	Pgk	4.01378	3.62499	6.13739	7.08563	4.98658	8.05389	5.57734	6.68077	5.5494
NM_001273029	1865	FBgn0250906	CG3127	Pgk	5.26815	7.67012	4.55109	3.96883	5.97395	9.00003	4.00853	9.143	7.07045
NM_001273030	1893	FBgn0250906	CG3127	Pgk	13.1955	10.0756	12.1062	8.31941	8.06244	11.7302	9.09736	6.17198	8.95612
NM_001273031	2524	FBgn0031453	CG9894	Bacc	9.89662	5.05809	11.3496	16.2229	6.2887	10.9451	3.86109	14.8253	11.9415
NM_001273033	2025	FBgn0031457	CG3077	CG3077	17.5984	37.5992	62.7677	27.6865	33.9914	35.3142	12.9213	34.1502	39.2568
NM_001273034	990	FBgn0031458	CG2855	aph-1	5.21449	6.99158	2.14338	3.4997	5.70406	2.64916	7.14689	2.87066	2.66392
NM_001273036	4548	FBgn0004242	CG3139	Syt1	9.33695	3.8217	5.59881	1.69675	2.58397	7.57351	2.67114	6.04049	11.4318
NM_001273037	6857	FBgn0004242	CG3139	Syt1	60.5929	23.7777	57.6519	36.3112	18.7856	94.447	37.4582	56.4816	91.455
NM_001273041	715	FBgn0015521	CG2986	RpS21	3.95939	1.29075	4.74841	2.20261	4.26915	5.62436	3.3608	3.97475	1.31732
NM_001273046	6463	FBgn0250786	CG3733	Chd1	5.92624	3.54609	3.80854	1.55951	3.09353	1.59613	2.16886	4.00639	2.79811
NM_001273049	2677	FBgn0031490	CG17264	CG17264	0.622067	0.689495	0.317063	0.411806	0.342074	0.653135	0.39895	1.35651	0.774056
NM_001273050	2684	FBgn0031493	CG3605	CG3605	1.92338	0.802313	1.10683	0.938816	0.0568636	1.56344	0.397909	1.58827	1.895
NM_001273058	4265	FBgn0015600	CG9660	toc	10.2689	5.01296	3.13441	2.36322	6.15498	2.41871	4.06912	0.444228	6.80189
NM_001273063	3262	FBgn0011648	CG12399	Mad	11.8948	18.2013	19.3851	12.5043	13.6621	25.2458	18.1299	6.24381	18.8261
NM_001273071	4557	FBgn0003386	CG2822	Shaw	2.48494	2.19398	5.2618	3.87064	2.51188	12.2779	3.45684	2.42528	12.4841
NM_001273077	7922	FBgn0263846	CG43707	CG43707	2.71169	1.68921	2.08927	0.874704	0.924748	3.66374	1.83683	2.33182	3.63818
NM_001273084	6378	FBgn0000547	CG12676	ed	30.5222	32.1714	26.1168	9.4077	35.0088	26.0156	20.4497	18.4423	29.8013
NM_001273085	5112	FBgn0000547	CG12676	ed	1.43333	0.87258	0.705655	1.2631	0.835958	1.36811	0.731213	0.617708	1.6214
NM_001273087	2818	FBgn0031589	CG3714	CG3714	6.55945	4.74872	2.03309	2.12366	4.27862	4.34319	3.07928	2.12905	3.81032
NM_001273090	7436	FBgn0010473	CG15427	tutl	0.873394	0.0413703	0.713404	0.254147	0.123148	0.446751	0.143624	0.276025	0.506662
NM_001273091	7798	FBgn0010473	CG15427	tutl	14.6923	11.1051	13.0615	6.76558	8.92481	11.4799	4.05734	16.1773	13.2381
NM_001273093	811	FBgn0261976	CG18013	Psf2	1.64269	3.22423	3.92469	7.76752	6.77484	0.862364	2.63376	6.0351	6.73605
NM_001273096	6283	FBgn0031602	CG15431	CG15431	4.16119	2.81533	5.50497	2.40629	4.97971	6.65093	3.31462	4.82478	8.6648
NM_001273117	1652	FBgn0031629	CG3244	Clect27	31.4507	19.1803	14.3861	5.14786	17.3686	0.846703	17.7783	22.7463	7.41193
NM_001273118	3932	FBgn0031632	CG15628	CG15628	18.3383	15.0607	20.1294	9.89297	12.4985	15.0743	14.056	9.43622	17.6783
NM_001273127	5128	FBgn0051660	CG31660	smog	32.0844	25.7058	34.4692	35.0721	25.9231	34.2324	22.5188	31.5895	40.2983
NM_001273133	1089	FBgn0010607	CG8886	l(2)05714	2.14085	1.83617	1.94853	1.73539	1.54164	1.12388	2.81953	4.34948	2.07578
NM_001273152	2567	FBgn0031675	CG9121	CG9121	2.91925	2.51664	4.05046	1.90186	2.37822	1.90714	2.13223	2.64476	3.52244
NM_001273153	926	FBgn0014857	CG5825	His3.3A	6.29422	5.97984	15.3532	5.27222	5.43901	20.581	7.35251	5.96761	11.3921
NM_001273164	4666	FBgn0000228	CG14025	Bsg25D	0.571032	0.79116	1.50073	0.16876	0.850444	1.01174	0.371942	0.676751	0.484467
NM_001273165	2616	FBgn0031697	CG14024	CG14024	30.2372	35.6314	38.367	38.1074	28.0624	33.5519	39.2943	19.5547	27.7237
NM_001273171	2270	FBgn0014189	CG7269	Hel25E	50.3983	47.4996	62.4432	28.7222	46.6607	50.6047	12.6441	60.9287	62.1561
NM_001273174	4173	FBgn0031736	CG11030	CG11030	34.3191	51.5665	50.4427	40.5698	37.8903	39.4269	38.9331	43.2456	71.3693
NM_001273183	2503	FBgn0001128	CG9042	Gpdh	6.32045	5.89941	19.4137	3.14595	3.29268	6.91553	2.77344	1.7662	14.0737
NM_001273185	4425	FBgn0031752	CG9044	CG9044	4.02676	1.3209	1.39065	1.0677	1.1382	1.50149	1.20677	0.820651	2.38398
NM_001273197	6823	FBgn0265778	CG9491	PDZ-GEF	15.5471	20.3794	24.1024	8.37866	15.7252	25.0107	14.694	12.3569	22.1977
NM_001273199	2581	FBgn0015623	CG11567	Cpr	0.903286	3.03935	1.31543	2.74579	4.1393	0.203229	2.01722	2.14104	0.656874
NM_001273201	1774	FBgn0031800	CG9497	CG9497	41.2094	53.2369	15.0713	22.5488	28.907	12.9113	19.8667	23.318	11.9992
NM_001273214	2283	FBgn0028990	CG11331	Spn27A	2.48004	8.62387	3.2531	10.4853	3.94424	3.82927	0.58475	0.553258	7.59119
NM_001273217	2605	FBgn0028703	CG11328	Nhe3	34.584	30.3496	24.2741	36.8174	28.0637	29.3309	32.2856	43.8808	25.5267
NM_001273220	2587	FBgn0025595	CG11325	AkhR	5.08529	1.07022	12.7957	3.0438	0.707949	4.93376	5.21196	2.07504	1.67479
NM_001273221	2923	FBgn0025777	CG11324	homer	32.8725	62.41	57.5677	43.2104	47.5671	87.9904	35.3043	87.1263	65.7998
NM_001273224	5970	FBgn0046704	CG11199	Liprin-alpha	36.1506	22.8017	44.1806	24.8232	20.4774	34.9981	9.90617	22.0829	40.2313
NM_001273228	9186	FBgn0031857	CG11321	CG11321	0.145027	0.184189	0.161699	0.188586	0.0830732	0.171304	0.130795	0.0171877	0.0615209
NM_001273238	2652	FBgn0011737	CG4488	Wee1	0.125586	0.405997	4.24069	0.415688	0.230199	4.81283	0.302033	0.297674	4.54605
NM_001273239	1784	FBgn0028554	CG10203	x16	0.280035	0.517314	0.237886	1.32416	0.513303	0.294021	0.074831	0.177002	0.211185
NM_001273242	2048	FBgn0031871	CG10158	Fgop2	6.91153	8.78727	17.6138	8.61254	8.34652	8.11045	4.23701	14.0309	10.6698
NM_001273244	2948	FBgn0016978	CG8749	snRNP-U1-70K	31.9158	16.9572	49.8816	19.6591	39.1392	36.9498	14.5816	36.8472	51.6311
NM_001273245	5228	FBgn0031897	CG13784	CG13784	7.93138	9.03235	18.1835	8.58524	4.14543	10.9361	4.00904	5.46622	7.56679
NM_001273248	4218	FBgn0259111	CG42253	Ndae1	0.355321	0.182331	1.60982	0.11201	0.434202	0.331615	1.80403	1.75928	0.669904
NM_001273252	4232	FBgn0259111	CG42253	Ndae1	1.65268	0.763259	0.701967	0.297706	0.28851	1.4047	0.75708	0.447692	0.801225
NM_001273253	4127	FBgn0259111	CG42253	Ndae1	2.62279	1.19265	1.07974	1.48824	0.887552	1.48281	1.00278	1.14771	2.69306
NM_001273260	5295	FBgn0002938	CG5125	ninaC	0.157249	0.116196	0.280522	0.297425	0.144119	0.462289	0.126061	0.447269	0.569222
NM_001273262	1123	FBgn0031908	CG5177	CG5177	6.96953	7.39626	3.21221	5.60949	4.8926	0.934163	5.5872	6.46728	2.85166
NM_001273288	1342	FBgn0020618	CG7111	Rack1	5.70809	17.307	21.5041	11.0311	28.5455	33.6139	16.8117	8.94139	18.5289
NM_001273289	1388	FBgn0020618	CG7111	Rack1	16.1968	10.7493	20.4857	8.73664	15.834	10.8333	5.00139	16.8351	12.0789
NM_001273301	3731	FBgn0031995	CG8475	CG8475	1.339	1.60782	3.01429	1.39294	3.72249	4.07704	2.68357	1.69269	2.27204
NM_001273304	1011	FBgn0032002	CG8353	CG8353	23.8837	12.7799	37.7795	16.2004	24.7577	39.0849	12.8085	28.4226	29.8124
NM_001273315	3826	FBgn0003502	CG8049	Btk29A	0.478777	3.49762	3.05037	1.1937	1.19672	1.69086	2.05865	5.57099	3.44652
NM_001273322	2642	FBgn0014417	CG13397	CG13397	5.92489	1.80479	1.84727	4.11301	1.38642	1.52211	2.37488	1.61352	2.28163
NM_001273323	3041	FBgn0032042	CG13398	CG13398	14.5663	6.92951	3.41912	6.3181	8.0301	7.8769	4.21436	4.82848	3.28312
NM_001273324	2149	FBgn0029173	CG9233	fu2	2.24723	1.35993	0.592447	0.366418	0.3551	0.976329	0.248485	2.42449	1.31487
NM_001273329	3198	FBgn0016122	CG10593	Acer	3.43677	3.94397	6.17077	3.10245	4.00883	6.50609	1.5028	2.8141	6.12608
NM_001273345	1613	FBgn0011705	CG9552	rost	9.49814	2.76542	4.4728	1.65981	6.43416	2.05954	0.993169	4.11111	2.21895
NM_001273346	1483	FBgn0011705	CG9552	rost	5.95141	3.73387	4.29254	1.80531	4.63115	5.18756	1.71037	6.38784	1.14322
NM_001273362	4395	FBgn0002973	CG3779	numb	26.8641	32.0229	26.1683	18.884	35.0735	29.638	17.1619	8.54992	21.688
NM_001273365	1253	FBgn0051710	CG31710	CG31710	11.1638	17.677	14.9027	7.28988	35.3235	11.7214	15.6618	1.76409	15.6354
NM_001273366	795	FBgn0051710	CG31710	CG31710	12.987	7.35215	5.87206	4.16002	13.8224	3.95874	13.7697	9.13554	3.08038
NM_001273367	9590	FBgn0028704	CG18660	Nckx30C	28.426	22.4066	39.5182	15.7979	24.2381	39.5451	27.2148	32.5486	45.3558
NM_001273369	1305	FBgn0032140	CG13117	CG13117	28.584	25.3411	16.5853	0.241359	18.3614	18.3553	15.9584	8.71095	20.4977
NM_001273375	1216	FBgn0032160	CG4598	CG4598	4.24535	2.65634	0.174502	1.29512	0.878581	2.44437	3.84247	0.259681	2.78848
NM_001273379	3159	FBgn0051712	CG31712	CG31712	257.988	219.742	211.792	159.181	203.593	276.906	159.531	301.128	246.757
NM_001273383	1186	FBgn0011272	CG4651	RpL13	7.30136	6.6143	2.86266	6.24103	9.00805	10.0248	0.787934	5.72437	6.35336
NM_001273388	854	FBgn0051717	CG31717	CG31717	14.2348	13.8685	16.3991	8.29847	21.267	8.80363	8.59768	10.1683	9.48502
NM_001273389	1760	FBgn0011305	CG5655	Rsf1	87.1429	91.8519	106.218	89.2125	65.9917	97.0584	93.9799	125.591	87.4455
NM_001273393	2307	FBgn0032218	CG5381	CG5381	0.288734	0.733404	0.459893	3.07191	0.396936	0.0757886	2.0832	3.28502	1.46978
NM_001273395	2481	FBgn0032218	CG5381	CG5381	6.91346	10.2295	4.96062	2.60256	4.30614	3.38272	11.8916	4.0092	3.94825
NM_001273398	3467	FBgn0032223	CG5034	GATAd	46.399	57.5863	57.7767	52.0564	45.43	67.4262	24.9901	26.0487	60.2567
NM_001273403	1175	FBgn0032229	CG5045	CG5045	81.0669	76.711	56.3445	80.0165	75.7265	54.7597	57.4896	61.6763	52.1043
NM_001273406	2333	FBgn0053303	CG33303	CG33303	1.57034	1.58232	6.45771	1.55259	4.44848	2.17337	1.3161	2.57165	3.87574
NM_001273411	3603	FBgn0267821	CG5102	da	3.37399	4.141	8.36293	4.37098	2.37214	7.86144	2.22312	2.10339	5.28062
NM_001273427	1936	FBgn0032264	CG6113	Lip4	0.946177	12.4736	7.78194	7.23982	9.14471	6.77341	7.92992	13.6193	3.60018
NM_001273433	2111	FBgn0015320	CG6720	Ubc2	42.8348	35.4116	51.8676	52.0727	53.2117	33.2958	22.1338	63.7228	34.7128
NM_001273438	1013	FBgn0032322	CG16743	CG16743	5.26048	8.35125	2.30419	4.97489	6.77985	4.66021	3.68999	5.14338	2.78939
NM_001273447	5025	FBgn0259822	CG42403	Ca-beta	4.14247	3.73441	6.24972	2.41323	2.4298	12.8741	4.968	10.2115	16.3073
NM_001273449	4269	FBgn0264442	CG43860	ab	42.8703	29.401	56.7145	34.9355	16.2668	27.5639	24.3293	16.0142	31.4182
NM_001273458	1625	FBgn0051706	CG31706	CG31706	7.58339	4.07018	4.30919	2.71361	7.88938	9.79128	8.95467	2.7205	6.37584
NM_001273465	2553	FBgn0032378	CG14939	CycY	29.6135	29.9436	42.3891	35.1615	22.2985	26.2985	36.0807	27.1492	32.835
NM_001273468	514	FBgn0051704	CG31704	CG31704	309.728	287.879	275.771	174.645	176.97	127.902	152.978	231.914	202.67
NM_001273469	725	FBgn0264750	CG44008	CG44008	4.82355	2.12158	7.60974	5.21334	2.31564	1.44699	3.13031	6.75099	6.75559
NM_001273472	926	FBgn0051864	CG31864	Qtzl	42.6209	27.2415	25.665	25.3407	43.8417	29.2666	32.5817	54.9021	28.6838
NM_001273473	4647	FBgn0051760	CG31760	CG31760	4.19274	4.56777	5.52519	4.50736	3.54706	4.3269	3.90699	4.24699	5.14824
NM_001273477	2431	FBgn0000114	CG31762	bru1	24.318	14.9322	6.89567	12.6974	10.4845	13.7372	11.4772	22.017	18.675
NM_001273485	998	FBgn0032429	CG5446	CG5446	6.17385	17.4159	9.5679	12.1508	6.88175	21.3737	10.9688	19.4589	8.68271
NM_001273486	4120	FBgn0020443	CG6382	Elf	11.3578	14.4108	17.7172	11.8497	13.3359	7.59639	12.637	7.74101	15.5
NM_001273491	3392	FBgn0032450	CG5776	CG5776	0.343659	2.31266	2.06439	3.3893	4.63445	4.94842	7.00552	3.58409	8.27481
NM_001273502	1636	FBgn0032474	CG9828	DnaJ-H	12.8254	11.4703	8.43072	6.54589	6.53028	5.34365	7.18085	9.26471	6.6784
NM_001273510	1079	FBgn0032494	CG5945	CG5945	2.93236	4.27659	2.16325	4.81655	1.27303	1.45839	2.72193	0.731631	3.4917
NM_001273516	8094	FBgn0023407	CG9239	B4	48.4521	30.3107	33.3209	33.5053	16.9706	35.254	15.4379	19.331	23.9486
NM_001273518	2404	FBgn0028527	CG18507	CG18507	22.6516	22.6499	14.5641	4.84775	12.0625	13.5279	7.88552	2.88976	12.7726
NM_001273519	2041	FBgn0028527	CG18507	CG18507	9.62774	8.59132	4.88641	3.85807	5.15969	0.85666	3.46664	5.80179	3.87645
NM_001273522	1549	FBgn0028919	CG16865	CG16865	7.95546	6.05726	5.20555	1.32171	2.16765	4.96653	1.63749	2.54819	1.33773
NM_001273533	4083	FBgn0028862	CG15267	dao	14.5604	12.9215	19.5408	16.1999	10.7654	24.837	14.4844	24.6709	19.7005
NM_001273536	610	FBgn0086691	CG15261	UK114	1.09198	1.00862	1.04358	1.0327	1.0008	5.44597	0.21885	1.55298	3.70578
NM_001273543	2033	FBgn0001990	CG4148	wek	21.6248	15.2831	17.0132	11.4648	14.489	21.5008	7.0919	14.7557	13.8989
NM_001273553	8226	FBgn0001991	CG4894	Ca-alpha1D	1.5183	1.4024	2.06365	1.79963	1.33586	4.42106	2.96988	2.6679	0.183202
NM_001273557	5790	FBgn0261999	CG42817	CG42817	13.3739	12.6452	11.3244	9.35671	11.5455	8.00237	5.6489	11.671	6.31177
NM_001273558	3153	FBgn0024734	CG4993	PRL-1	12.7813	10.4885	21.7377	8.89077	10.0199	28.0039	17.8675	12.1181	12.7855
NM_001273560	1406	FBgn0028515	CG4930	EndoGI	0.473762	1.96918	1.50921	0.672062	0.868404	0.124356	0.664644	1.23524	0.401942
NM_001273561	1438	FBgn0028515	CG4930	EndoGI	1.15805	1.60447	4.13175	0.985659	1.16748	3.28289	0.464181	1.42734	4.84697
NM_001273566	1132	FBgn0000339	CG5855	cni	40.4549	32.7468	33.3663	39.0934	39.6386	36.2972	71.9382	47.9795	48.9248
NM_001273572	2503	FBgn0032586	CG4599	Tpr2	50.1644	41.4802	46.3726	32.5292	35.1829	41.7726	35.5747	41.5689	33.7167
NM_001273574	4576	FBgn0032587	CG5953	CG5953	46.1079	27.4285	31.7643	40.1632	43.5253	39.317	23.5139	34.1235	37.379
NM_001273575	7708	FBgn0259735	CG42389	CG42389	33.7246	42.1255	46.6069	34.3863	36.4329	49.949	38.2241	29.8853	42.9152
NM_001273581	2503	FBgn0027779	CG17332	VhaSFD	7.7176	7.43571	5.93433	3.02012	7.31708	2.7243	4.16016	5.80324	4.36511
NM_001273585	1557	FBgn0000406	CG13279	Cyt-b5-r	25.3481	21.7336	12.947	25.6914	25.7801	20.2132	24.1789	24.9454	17.1802
NM_001273587	1799	FBgn0040262	CG13270	Ugt36Ba	1.01823	2.73601	0.943612	1.13803	2.9693	2.04098	4.08139	2.36961	0.837696
NM_001273588	1594	FBgn0032609	CG13280	CG13280	6.26828	1.83343	7.45477	3.06279	2.10645	12.2852	5.61129	7.72592	3.30901
NM_001273589	3251	FBgn0086673	CG13272	CG13272	32.2707	19.351	24.9334	21.9929	36.0547	18.1244	24.433	41.7177	16.9197
NM_001273590	4153	FBgn0051739	CG31739	AspRS-m	15.7585	8.29629	5.92694	1.40308	3.12374	2.06293	1.9287	8.59192	6.39566
NM_001273597	1900	FBgn0020503	CG5020	CLIP-190	78.8813	67.9214	81.6391	46.3342	59.2816	61.1955	29.9318	85.0092	104.401
NM_001273601	5361	FBgn0000183	CG6605	BicD	24.5706	19.7684	30.0025	21.3272	13.8928	44.5183	26.6449	15.1966	28.7432
NM_001273609	2100	FBgn0032682	CG10176	grnd	3.72704	1.75788	8.58883	1.49987	1.67157	3.6634	0.381424	3.15772	4.75428
NM_001273626	3805	FBgn0086442	CG17492	mib2	2.88851	2.50631	0.669208	0.951955	0.88244	0.459512	1.05255	2.65564	0.0495078
NM_001273627	3153	FBgn0263198	CG10473	Acn	6.23223	4.29296	5.11475	2.6972	4.30807	7.20893	2.75211	7.01048	4.66013
NM_001273647	2720	FBgn0032779	CG16771	CG16771	3.73462	7.46454	6.085	6.60054	2.46889	4.75679	4.80987	0.116093	3.53207
NM_001273648	2011	FBgn0032783	CG10237	CG10237	4.38883	1.91217	8.96895	6.42163	9.18313	0.0869439	0.79661	10.8345	2.62285
NM_001273667	7782	FBgn0000464	CG10443	Lar	3.38105	2.2335	1.74511	1.63922	3.51058	1.73002	1.14937	0.426061	1.71868
NM_001273668	8494	FBgn0000464	CG10443	Lar	14.5863	5.90342	6.44528	8.64006	6.64824	8.66605	7.2926	14.6473	10.7562
NM_001273671	7824	FBgn0032821	CG10538	CdGAPr	2.9585	3.0472	2.95619	2.01286	3.16012	2.16768	0.955511	1.77581	1.92615
NM_001273676	7444	FBgn0263873	CG43720	sick	2.86344	1.21911	1.68182	1.69249	0.820108	1.7616	3.3536	1.33622	1.56896
NM_001273681	7649	FBgn0263873	CG43720	sick	1.06678	1.26688	1.27611	0.844155	0.758222	1.14292	0.645764	0.0825656	3.0292
NM_001273684	1114	FBgn0032833	CG10664	COX4	35.7271	36.3135	30.2863	14.8439	35.3469	39.2379	27.3229	27.9206	14.0353
NM_001273685	1272	FBgn0032836	CG10680	CG10680	70.9573	62.8803	58.0533	61.7812	45.9546	64.6044	78.3989	61.4415	53.6104
NM_001273693	3938	FBgn0015803	CG10043	RtGEF	12.0096	4.41368	11.7467	8.55818	10.1154	16.0725	8.44112	6.17431	1.72209
NM_001273696	7344	FBgn0263355	CG31688	CG31688	3.90015	3.74903	7.62792	3.19519	4.63436	9.02314	1.34516	4.34273	10.055
NM_001273698	6696	FBgn0051687	CG31687	CG31687	2.18853	4.50234	5.22881	1.55229	4.44464	7.57241	4.74502	9.26661	4.92323
NM_001273708	2810	FBgn0032880	CG9318	TM9SF2	15.9416	18.611	13.4415	13.6189	12.981	11.3244	12.6372	21.913	9.51941
NM_001273716	2379	FBgn0250785	CG9326	vari	0.489992	0.517242	0.802754	0.595787	0.577385	0.440969	0.336692	0.862765	0.554283
NM_001273726	1978	FBgn0032910	CG9265	CG9265	2.02055	1.94407	1.18005	2.14971	1.46604	0.79555	0.0674917	0.638568	0.952361
NM_001273738	2435	FBgn0032935	CG8678	Atg18b	39.0501	38.7853	47.2318	32.7908	27.0144	38.7745	27.3576	43.8969	27.0768
NM_001273740	3603	FBgn0032938	CG8671	CG8671	4.20593	4.6106	3.41585	4.28356	4.57485	3.34839	2.44544	3.50566	4.33952
NM_001273743	2244	FBgn0000370	CG8669	crc	28.4224	34.1354	44.4436	27.1601	80.6639	42.6982	24.3914	47.985	41.6377
NM_001273746	4637	FBgn0032946	CG8663	nrv3	16.5198	12.7046	18.2587	26.4232	13.9226	34.3505	25.2199	12.3258	24.3342
NM_001273749	4776	FBgn0086779	CG11628	step	34.9024	56.8432	58.2914	53.7485	53.079	75.268	30.6633	26.8102	48.5142
NM_001273759	7023	FBgn0032986	CG3262	CG3262	25.0158	21.7264	37.3448	23.9492	18.0373	18.672	19.6931	32.2606	24.5429
NM_001273760	662	FBgn0032987	CG12775	RpL21	2.76707	2.78818	2.56429	1.18947	0.922187	2.11292	0.201659	0.238499	2.27646
NM_001273764	5997	FBgn0040010	CG17493	CG17493	5.58145	4.10378	18.7532	7.69444	12.2668	6.76403	1.44696	9.21463	10.523
NM_001273767	2764	FBgn0000384	CG17678	cta	41.5113	43.4621	41.9169	40.1693	33.6829	26.9478	42.5031	65.5193	55.3409
NM_001273770	1160	FBgn0262116	CG40127	RNASEK	9.47482	16.1771	10.4268	5.2948	16.7095	4.06965	2.18661	5.58045	7.63252
NM_001273771	1013	FBgn0040007	CG18001	RpL38	131.019	68.6321	90.4917	90.9473	61.9227	167.595	64.3112	51.5896	80.7064
NM_001273775	2672	FBgn0250830	CG12547	CG12547	8.03967	9.44073	14.2151	14.0866	8.79633	1.76676	4.19681	7.0316	15.0871
NM_001273782	3051	FBgn0027507	CG1344	CG1344	17.7935	18.9055	17.8046	15.0725	16.3077	8.71069	9.2762	16.7149	15.6209
NM_001273783	3919	FBgn0033029	CG8426	Not3	11.218	12.4418	17.1099	9.16226	7.36044	24.6718	8.41392	6.84885	15.2855
NM_001273784	1811	FBgn0022288	CG12792	l(2)09851	3.21836	0.509602	5.50699	6.52208	2.27542	0.289637	3.61205	11.4208	6.44913
NM_001273789	2720	FBgn0033051	CG7863	Strica	3.4285	1.18754	3.51057	0.926391	2.46889	7.71372	1.52149	1.16093	2.77025
NM_001273791	3248	FBgn0033062	CG7843	Ars2	26.5582	28.6035	45.3396	21.7708	21.6152	31.2222	16.7695	26.1037	52.604
NM_001273795	4718	FBgn0263144	CG8276	bin3	3.24725	2.80375	0.629658	0.333799	2.87905	1.89001	1.9241	0.301182	0.718691
NM_001273805	2043	FBgn0027066	CG3265	Eb1	17.8509	12.5732	16.099	11.2545	14.6422	24.0486	12.2847	19.4749	10.1427
NM_001273819	7918	FBgn0053558	CG33558	mim	4.4797	5.6141	13.4799	3.38125	8.86665	14.7065	4.53538	9.33199	20.6268
NM_001273824	1381	FBgn0029506	CG10106	Tsp42Ee	4.82338	10.3583	6.76073	1.71057	14.4775	7.59642	3.57672	5.37338	5.04703
NM_001273829	1326	FBgn0033135	CG12839	Tsp42En	11.8051	2.43598	1.92031	5.2258	11.6251	4.87876	4.32914	5.95347	5.25637
NM_001273835	9145	FBgn0033159	CG17800	Dscam1	4.77093	6.1055	5.40638	4.83911	4.43931	4.07237	0.467135	14.8131	2.43067
NM_001273849	2368	FBgn0033185	CG1603	CG1603	4.57106	5.52122	7.7064	1.52964	4.38273	9.82022	1.74766	0.400049	3.10249
NM_001273856	1939	FBgn0050495	CG30495	CG30495	2.14708	5.71153	7.7699	1.38075	3.77816	5.23	0.481944	3.74562	3.10885
NM_001273861	2894	FBgn0042135	CG18812	CG18812	94.2542	69.9448	37.0278	40.977	62.1247	47.7892	33.3054	105.239	54.0917
NM_001273864	2668	FBgn0025360	CG18455	Optix	16.1035	17.4685	14.4751	10.8611	8.80952	11.8616	11.1582	12.9007	10.8027
NM_001273867	1173	FBgn0021814	CG12770	Vps28	7.52425	19.8005	25.145	26.7177	30.1861	11.7755	11.3809	26.5162	19.7531
NM_001273892	3613	FBgn0033402	CG2078	Myd88	7.2824	32.8235	28.6019	22.4918	37.6803	28.0196	23.9802	17.9168	43.9529
NM_001273896	2440	FBgn0017558	CG8808	Pdk	4.57267	6.30388	6.43541	7.16434	4.44105	9.53045	3.55631	5.30601	4.40061
NM_001273899	4527	FBgn0033421	CG1888	CG1888	18.5398	2.54829	3.04675	3.61798	7.01245	1.23592	4.1875	1.91821	6.28339
NM_001273907	960	FBgn0050010	CG30010	CG30010	1.90812	0.320447	1.54725	8.85861	1.43083	2.54981	1.94685	5.26287	4.31697
NM_001273912	5240	FBgn0011656	CG1429	Mef2	3.05088	0.616433	0.445447	2.61476	1.48544	0.834181	0.127384	0.903928	0.395448
NM_001273913	3908	FBgn0011656	CG1429	Mef2	0.0852237	0.354231	0.597273	0.241791	0.234322	0.805322	0.102481	0.323206	0.482029
NM_001273916	2924	FBgn0004907	CG17870	14-3-3zeta	0.683422	0.315625	1.23369	1.13106	0.469767	1.5547	2.78502	3.40179	1.41734
NM_001273917	1760	FBgn0004907	CG17870	14-3-3zeta	1.23003	3.84537	2.89356	2.95287	2.51479	6.55666	4.47523	2.42212	2.67581
NM_001273924	2669	FBgn0265512	CG12214	mlt	17.1581	15.3872	20.5119	14.1614	11.2079	9.69537	13.9051	14.4339	15.6687
NM_001273939	667	FBgn0033523	CG12895	CG12895	12.9826	12.6834	8.58959	14.6389	13.9579	8.9126	5.40399	8.99501	11.8618
NM_001273948	612	FBgn0033570	CG7712	ND-B14	1.08841	2.76464	3.46723	0.771992	1.49629	3.99971	3.05389	0.257984	4.30928
NM_001273950	8446	FBgn0040765	CG33473	luna	8.45846	8.54122	9.49676	1.34253	13.0468	8.36338	4.94732	4.0752	9.09991
NM_001273969	11743	FBgn0033636	CG10897	tou	11.8978	9.82382	20.2563	4.18426	12.6459	19.6538	6.83238	6.64189	17.0523
NM_001273970	10721	FBgn0033636	CG10897	tou	0.295123	0.229553	0.296887	0.30848	0.298952	0.195703	0.821836	0.073634	0.140567
NM_001273974	7780	FBgn0013756	CG8274	Mtor	1.00601	1.52233	2.26377	2.20643	0.725837	1.84283	0.703527	0.568227	2.03389
NM_001273981	10378	FBgn0086677	CG30040	jeb	51.6045	38.4315	65.2655	36.8753	39.8688	59.2867	43.7363	45.3059	68.4677
NM_001273982	630	FBgn0033683	CG18343	CG18343	18.503	21.7294	10.7781	30.2474	39.9724	29.4182	23.945	40.098	15.8476
NM_001273985	1628	FBgn0033702	CG8854	CG8854	11.7633	11.2432	7.82045	10.254	21.8433	4.08113	19.8444	5.72191	6.94264
NM_001274006	5956	FBgn0263998	CG43741	Ack-like	9.89769	8.72891	30.4611	10.4445	12.9918	30.0899	12.664	22.5324	23.0569
NM_001274008	1120	FBgn0033799	CG4604	GLaz	4.0145	4.53204	2.46297	2.95287	2.72539	3.74666	4.29102	6.76654	2.35471
NM_001274011	1101	FBgn0033799	CG4604	GLaz	2.26876	3.0735	3.27639	2.86079	2.77243	0.63522	2.54629	1.00382	1.88206
NM_001274028	3745	FBgn0027581	CG6191	CG6191	25.1236	23.7396	21.0212	19.8067	31.4617	20.5891	19.0356	26.223	17.2532
NM_001274042	6899	FBgn0265974	CG10117	ttv	9.7517	18.3044	18.9773	22.2796	10.9506	24.8112	9.3269	9.95513	36.2883
NM_001274050	4167	FBgn0020767	CG10155	Spred	106.462	110.516	133.366	83.1084	94.5692	114.591	60.1656	89.2301	147.103
NM_001274065	11747	FBgn0263980	CG43729	CG43729	24.7941	12.6881	25.3976	13.5004	13.746	21.2992	10.444	17.5937	18.2652
NM_001274070	8871	FBgn0019968	CG8183	Khc-73	42.5188	24.2573	34.9711	17.1138	19.8197	41.1537	9.79681	29.6871	29.3682
NM_001274093	2274	FBgn0034091	CG8448	mrj	5.56555	4.87013	12.1307	3.80904	9.66472	8.76528	5.16617	0.902603	17.4791
NM_001274096	5034	FBgn0264273	CG33960	Sema2b	16.5733	10.0527	11.1704	6.22563	10.6417	15.9076	8.14145	12.326	23.7623
NM_001274098	9402	FBgn0040505	CG8250	Alk	4.88848	7.24739	14.7602	7.62139	5.06467	14.0961	5.424	6.58278	5.029
NM_001274105	3947	FBgn0026533	CG5935	Dek	15.4418	37.5282	38.3854	31.8005	38.8225	36.4573	27.7347	33.9613	38.6586
NM_001274106	4711	FBgn0003091	CG6622	Pkc53E	64.2637	44.3389	96.3457	43.5921	39.8806	86.5128	53.048	103.124	110.483
NM_001274111	1603	FBgn0010226	CG8938	GstS1	0.415539	0.191909	0.397121	0.19649	0.571261	0.327219	0.0832804	0.787953	0.705092
NM_001274115	7651	FBgn0265487	CG33197	mbl	64.3603	45.8368	59.379	56.523	45.7607	69.3573	59.7786	76.0437	68.4224
NM_001274121	3963	FBgn0022987	CG4816	qkr54B	11.5136	15.0593	27.5751	14.8625	21.6051	37.5895	21.8624	16.4141	26.0011
NM_001274128	561	FBgn0034245	CG14482	UQCR-6.4	8.01468	2.46762	8.32136	3.93014	3.5367	9.34996	5.71117	0.281437	4.02945
NM_001274132	5365	FBgn0029006	CG4943	Smurf	14.6507	8.19963	16.3348	7.04506	7.39641	8.27781	9.20679	17.3925	8.18114
NM_001274134	4582	FBgn0041585	CG11430	olf186-F	0.944938	1.67847	5.00153	0.584302	0.166545	2.86192	1.19455	0.0344579	5.6324
NM_001274138	4384	FBgn0003044	CG5109	Pcl	3.3427	5.40317	6.8731	3.52045	8.21597	6.93953	4.38499	10.084	9.53916
NM_001274139	3060	FBgn0034304	CG5742	CG5742	6.09511	8.69606	6.79578	1.95571	4.28938	7.77086	5.27886	8.04909	3.07806
NM_001274141	2057	FBgn0034312	CG10916	CG10916	9.14807	10.9173	20.7346	4.51711	12.6876	10.965	3.50458	7.36853	25.9167
NM_001274146	6170	FBgn0050115	CG30115	GEFmeso	1.02561	0.94732	0.343914	0.663638	0.445251	0.51008	0.216367	0.127947	0.335842
NM_001274157	3081	FBgn0086358	CG7417	Tab2	1.51339	6.54	2.41052	5.41823	6.48928	2.66721	3.46637	4.15085	1.52854
NM_001274158	3239	FBgn0264753	CG44011	Rgk1	21.2336	32.8145	47.1034	17.2608	26.293	26.2347	35.0336	47.5267	60.1364
NM_001274163	2804	FBgn0261456	CG11228	hpo	3.44457	11.8488	5.6	10.2782	8.27338	6.79673	7.6176	4.95505	3.6278
NM_001274164	14827	FBgn0003435	CG9218	sm	0.920971	1.11001	1.81754	0.637296	1.39992	1.6745	0.486202	0.798641	1.91845
NM_001274173	2078	FBgn0267791	CG13425	HnRNP-K	9.13576	6.06969	2.0423	1.06103	8.00568	0.168281	0.578194	8.2818	3.35416
NM_001274184	2374	FBgn0050296	CG30296	RIC-3	0.841755	0.518331	0.357531	1.12775	0.578601	1.98854	1.79947	0.465544	1.82505
NM_001274189	4678	FBgn0050389	CG30389	CG30389	12.0677	11.4424	7.6205	4.64582	8.84151	8.70857	6.07849	5.23137	11.1142
NM_001274206	4365	FBgn0003175	CG4444	px	13.3908	9.16193	17.9867	15.5141	13.6363	25.9563	17.4022	11.6832	21.8802
NM_001274207	8360	FBgn0003175	CG4444	px	12.2903	10.6162	21.8033	13.7518	20.4652	36.0146	10.3637	9.76401	23.9978
NM_001274208	3553	FBgn0260866	CG12489	dnr1	25.2626	31.9491	27.4127	11.5245	23.4109	38.6793	24.4603	16.1752	24.2828
NM_001274215	1321	FBgn0261564	CG42678	Reep1	45.0039	41.3355	4.33706	10.6104	22.9915	0.264715	8.89316	18.1671	30.3742
NM_001274225	1271	FBgn0034885	CG4019	Eglp4	0.262041	0.726112	3.50597	1.11517	1.68112	4.26449	2.20572	4.34777	2.96423
NM_001274226	2062	FBgn0265052	CG44167	St3	54.2707	64.823	57.0106	38.1878	66.3188	71.8201	47.9093	76.9522	60.2039
NM_001274230	1768	FBgn0020372	CG11303	TM4SF	2.16636	0.434997	0.240039	1.33614	0.345299	2.27456	0.302033	0.178604	2.77025
NM_001274231	1071	FBgn0034935	CG13565	Orcokinin	9.32926	31.0215	28.1341	7.94049	23.6557	35.7525	31.7854	24.9139	22.8656
NM_001274241	8297	FBgn0053988	CG33988	Mid1	38.275	30.3106	56.5716	18.3358	13.2995	64.3575	29.9917	24.034	47.7697
NM_001274250	3550	FBgn0035094	CG9380	CG9380	20.4993	9.7055	24.7461	11.4011	4.94409	14.8741	15.7942	5.42594	16.9805
NM_001274252	4411	FBgn0001325	CG3340	Kr	1.88764	5.75367	9.23632	4.03445	0.207602	9.90956	4.75159	5.58382	7.559
NM_001274253	3413	FBgn0052475	CG32475	mthl8	77.8233	99.9143	97.4865	54.8642	58.1332	37.141	29.336	28.45	21.8568
NM_001274254	4959	FBgn0020386	CG1210	Pdk1	6.27961	4.3114	12.3663	6.66912	2.89302	9.27285	4.4688	7.3228	10.7503
NM_001274258	8652	FBgn0000541	CG32346	E(bx)	1.09709	0.195557	1.1527	0.382249	0.405722	0.363754	0.447464	0.510958	0.32659
NM_001274259	9296	FBgn0000541	CG32346	E(bx)	1.23606	0.132371	1.30111	1.03342	0.640303	0.13166	0.933456	0.0169843	0.0607929
NM_001274266	3411	FBgn0035121	CG7008	Tudor-SN	16.062	7.84631	10.5755	9.18786	9.26202	12.9173	7.82753	22.4956	8.67053
NM_001274289	1494	FBgn0035152	CG3386	CG3386	1.2261	7.30981	2.98266	4.11109	2.3496	6.67076	0.804208	3.06472	4.5392
NM_001274294	4329	FBgn0035162	CG13900	CG13900	3.26976	3.05569	3.72529	3.38329	2.96148	4.28124	1.51107	4.04836	1.69709
NM_001274300	7873	FBgn0052479	CG32479	Usp10	41.0766	30.2237	45.3606	21.3036	29.2139	38.3534	21.5178	33.37	32.8039
NM_001274317	6339	FBgn0052333	CG32333	CG32333	25.272	13.7582	27.8173	12.1984	13.9885	8.19195	10.6142	18.6056	49.8059
NM_001274318	1805	FBgn0010333	CG2248	Rac1	5.07424	4.85731	4.46726	4.01351	9.8084	2.0342	2.8105	3.0615	4.80074
NM_001274319	2569	FBgn0035204	CG2277	CG2277	7.06558	13.1123	13.2157	7.66283	21.1496	8.98382	11.952	2.58124	9.53251
NM_001274321	739	FBgn0011361	CG9160	ND-ACP	5.85887	3.12209	5.45562	1.70486	3.51093	1.18298	2.34842	9.40052	5.86288
NM_001274326	3000	FBgn0004635	CG1004	rho	4.94031	7.74201	3.67804	1.04991	3.7138	6.00299	2.09148	4.73658	4.58384
NM_001274328	3483	FBgn0043458	CG12084	CG12084	6.02424	7.15418	20.8357	7.86754	6.74815	8.53389	3.90952	10.29	14.062
NM_001274332	1907	FBgn0035228	CG12091	CG12091	7.68453	9.03369	4.33959	8.919	13.2054	2.93394	6.58042	4.71919	1.97564
NM_001274338	1398	FBgn0035238	CG12104	CG12104	7.26621	15.9536	26.8659	12.0537	10.808	32.6426	15.4698	15.8112	15.2265
NM_001274341	3378	FBgn0013342	CG17248	nSyb	8.1834	11.5657	23.3678	21.8187	9.75913	14.2857	12.0931	11.4512	19.8526
NM_001274344	1348	FBgn0035254	CG7974	CG7974	4.81792	3.42318	3.77795	0.700978	1.13221	3.76149	3.46621	3.16241	4.47186
NM_001274352	5090	FBgn0035267	CG13921	CG13921	1.14508	0.30219	0.29182	1.51608	0.599694	0.61831	1.28515	0.682415	0.407102
NM_001274366	2702	FBgn0004636	CG1956	Rap1	12.2646	17.021	14.6856	14.8044	13.3304	11.2594	14.7728	16.3028	16.0351
NM_001274368	1745	FBgn0035287	CG13937	CG13937	0.572586	0.793314	1.09441	0.27075	0.437312	0.200395	0.612028	0.904791	1.29543
NM_001274372	2006	FBgn0035298	CG1140	SCOT	2.24139	0.920128	1.48092	1.49165	5.09755	2.4405	5.39052	7.87069	1.22079
NM_001274400	4127	FBgn0266696	CG45186	CG45186	1.08947	2.83255	1.5939	1.3356	1.40529	0.466025	1.48799	2.98403	1.32371
NM_001274401	1689	FBgn0035348	CG16758	CG16758	0.492976	0.182137	1.63323	0.745939	0.903624	0.207039	1.81792	2.05654	0.111532
NM_001274402	5271	FBgn0010909	CG16973	msn	1.29532	0.933803	0.845397	0.627436	0.781786	2.25563	0.151962	1.31796	2.25152
NM_001274404	5643	FBgn0010909	CG16973	msn	0.442656	0.981275	0.488841	0.502349	0.595018	0.712638	0.189259	0.671498	0.500736
NM_001274409	7459	FBgn0264606	CG43955	Fife	1.92001	2.14462	2.3043	2.47029	2.29168	5.95394	0.787496	2.92107	2.60126
NM_001274437	3792	FBgn0035437	CG11526	Strip	0.351323	0.851822	4.42072	1.12134	0.965962	3.73481	0.492874	0.666186	2.23549
NM_001274456	4273	FBgn0035477	CG14982	CG14982	16.0564	15.9466	17.8277	14.1896	14.8943	22.5869	19.2765	10.0503	13.2697
NM_001274458	7025	FBgn0035481	CG12605	CG12605	54.9006	40.4188	61.4987	49.8576	26.9614	79.047	43.6697	27.307	64.437
NM_001274459	2770	FBgn0035481	CG12605	CG12605	0.661299	0.44423	1.14907	0.227417	0.110196	3.15603	0.337361	0.79798	1.02009
NM_001274461	9075	FBgn0004880	CG1130	scrt	174.253	85.4922	159.117	69.3982	102.538	128.566	69.9194	92.957	157.157
NM_001274475	2638	FBgn0004574	CG15811	Rop	91.1544	79.6478	90.5729	50.7443	65.8392	98.2256	90.7365	75.5914	68.6241
NM_001274480	2355	FBgn0001257	CG15009	ImpL2	57.8426	41.8664	47.665	13.9096	28.4506	58.5042	27.9468	52.3605	42.1549
NM_001274509	2541	FBgn0052423	CG32423	shep	2.68698	2.48186	2.75578	2.04528	4.20446	1.03214	1.41852	7.14557	4.96704
NM_001274511	3655	FBgn0016031	CG10645	lama	4.64727	1.80959	4.81865	2.75763	4.50976	5.50126	0.876598	2.67823	0.876172
NM_001274512	4735	FBgn0085420	CG34391	DIP-delta	14.9822	3.8007	12.3687	13.4038	8.31605	20.9739	13.9278	17.4392	14.6007
NM_001274516	3929	FBgn0035625	CG5249	Blimp-1	1.56821	2.07487	2.70037	2.56532	2.56377	1.51303	2.07264	5.34458	0.719179
NM_001274518	7525	FBgn0085447	CG34418	sif	5.66524	1.69656	9.16456	7.28309	4.46204	10.0608	10.538	6.37839	14.5194
NM_001274521	4885	FBgn0283472	CG10539	S6k	34.1236	21.0964	34.8373	25.114	28.5249	55.2272	15.2218	28.9916	45.0794
NM_001274523	1191	FBgn0035639	CG5537	kri	11.0459	11.1067	7.12661	11.504	10.1235	9.98271	8.07044	7.68882	5.69401
NM_001274531	1657	FBgn0028980	CG6586	tant	2.51248	7.05487	8.57999	3.13642	5.98698	5.27593	2.65869	0.857558	4.09268
NM_001274534	4462	FBgn0035677	CG13293	CG13293	39.6724	28.9221	36.9034	23.3653	23.4645	59.6007	23.9651	43.063	49.3107
NM_001274540	8082	FBgn0035688	CG10289	CG10289	22.1501	12.0661	21.3192	14.8289	23.1709	23.2131	18.1037	6.48579	25.3127
NM_001274541	3444	FBgn0035688	CG10289	CG10289	1.16047	0.759248	0.0616129	1.05174	1.01925	0.101536	1.16288	0.733501	0.601669
NM_001274545	1778	FBgn0001258	CG10160	ImpL3	3.37175	4.23899	0.358034	0.442875	1.37343	2.85179	4.5801	3.01919	2.33087
NM_001274548	2198	FBgn0035702	CG10147	CG10147	25.8352	22.9533	21.2388	15.8346	19.9978	31.0233	17.9172	37.2806	20.7403
NM_001274558	1189	FBgn0035715	CG10103	CG10103	25.2102	44.3721	21.4158	14.8347	47.6222	11.7641	17.4031	22.8397	17.1108
NM_001274565	3264	FBgn0035733	CG8641	CG8641	40.4584	16.0695	33.7405	9.64991	17.7217	18.5343	19.1413	37.4399	33.0699
NM_001274574	3713	FBgn0012058	CG8610	Cdc27	7.22081	6.79387	4.51478	3.30836	4.48042	5.60368	3.84712	3.18919	2.28305
NM_001274575	7838	FBgn0035756	CG32381	unc-13-4A	14.936	7.47684	16.7579	10.1267	13.942	20.5227	6.25082	9.89054	23.2167
NM_001274582	2080	FBgn0082598	CG8580	akirin	15.5319	9.16973	10.2017	4.31573	8.58499	18.0728	6.73911	5.69301	24.815
NM_001274588	2429	FBgn0014011	CG8556	Rac2	83.8463	77.8889	121.516	59.0007	81.4319	54.2024	39.9012	92.1056	98.8029
NM_001274595	4108	FBgn0268063	CG32372	ltl	14.1881	24.1506	18.4921	5.9805	5.34994	5.83098	6.56444	7.87893	10.1342
NM_001274609	6153	FBgn0265084	CG44195	CG44195	5.30462	3.22479	10.6908	6.19401	3.94391	14.4354	4.44778	5.23464	9.27649
NM_001274610	2837	FBgn0035815	CG7422	Snmp2	8.04167	4.44583	5.08609	2.44251	3.87338	1.17097	8.23484	6.56699	3.7184
NM_001274612	3209	FBgn0035816	CG13685	CG13685	9.08142	22.6241	28.0369	12.4654	20.4511	8.66321	18.471	21.058	17.4934
NM_001274614	1821	FBgn0001208	CG7399	Hn	15.3633	21.3702	27.6168	34.5934	22.5455	33.5094	25.0722	44.3919	29.5858
NM_001274626	6235	FBgn0011817	CG7892	nmo	31.2756	18.0828	39.6823	20.2068	15.5927	49.5789	17.8569	4.55806	34.4728
NM_001274629	2474	FBgn0027549	CG7927	CG7927	0.201933	0.24869	1.45809	0.636566	0.863665	0.494709	0.701488	0.382909	0.685284
NM_001274639	1729	FBgn0035853	CG7375	UbcE2M	0.674199	1.06754	4.41817	0.637597	1.41235	1.92137	0.926537	0.639215	1.85217
NM_001274653	3451	FBgn0035903	CG6765	CG6765	1.30288	1.24799	1.35273	2.14485	0.97296	2.98922	0.425524	0.594761	1.2009
NM_001274655	3230	FBgn0024236	CG6817	foi	1.80447	0.952414	0.328475	0.0975148	0.614268	0.974364	0.165323	0.0977623	0.641532
NM_001274657	9937	FBgn0260442	CG6831	rhea	2.76512	0.681076	0.96093	1.77503	0.629718	1.79472	1.30315	2.06553	1.38387
NM_001274667	1135	FBgn0011509	CG33162	SrpRbeta	8.8032	15.8558	11.2173	12.2104	10.7575	6.93215	10.2329	11.685	9.29437
NM_001274670	8968	FBgn0266084	CG42610	Fhos	2.30256	1.25206	2.01121	1.91414	2.46768	2.43706	2.33712	1.23238	1.02927
NM_001274679	6425	FBgn0264307	CG43782	orb2	0.155512	0.14364	0.495396	0.294138	0.736386	0.734754	0.145446	0.442327	1.9644
NM_001274680	1845	FBgn0035951	CG5068	CG5068	24.1893	19.008	18.9768	10.7552	19.6051	19.4271	11.9389	30.6359	21.5434
NM_001274685	6538	FBgn0011206	CG4760	bol	156.008	90.8349	203.659	103.963	83.5943	217.847	78.0409	73.7268	250.411
NM_001274693	7186	FBgn0264000	CG43743	GluRIB	14.0897	5.73648	13.1108	2.73947	8.09198	14.5744	8.54569	10.0189	14.8636
NM_001274698	1793	FBgn0015218	CG4035	eIF-4E	0.185753	0.0857863	0.236692	0.878341	0.680968	0.19503	0.372277	0.440285	0.210125
NM_001274712	2118	FBgn0036030	CG6767	CG6767	1.49387	2.03343	5.71062	4.46137	4.32357	3.38462	3.97092	4.39815	4.26917
NM_001274740	4220	FBgn0085385	CG34356	bma	1.539	0.510286	0.402265	0.634424	2.09765	0.662917	0.411251	0.374138	1.51773
NM_001274741	5875	FBgn0085385	CG34356	bma	16.6102	8.58745	12.0996	2.6002	5.89706	10.0294	2.52227	6.55731	19.7515
NM_001274754	1555	FBgn0036096	CG8003	CG8003	1.2851	3.36315	0.272919	0.607665	1.17779	0.11244	2.83309	5.17826	0.242286
NM_001274756	5110	FBgn0010762	CG32067	simj	35.9125	27.181	35.0059	25.58	14.4857	24.3276	11.7824	25.6449	21.8606
NM_001274757	558	FBgn0053493	CG33493	CG33493	0.298436	1.10261	1.52111	0.846701	0.547032	2.19339	1.19622	0.28295	2.70075
NM_001274765	2434	FBgn0263776	CG43693	CG43693	27.3668	44.7415	19.6154	12.9405	27.0255	8.69193	18.2642	11.9355	21.9025
NM_001274769	614	FBgn0036126	CG6272	CG6272	81.6363	202.414	149.642	137.993	123.539	95.965	80.8818	53.2287	95.1089
NM_001274771	777	FBgn0003462	CG11793	Sod1	10.0731	12.2735	2.73095	2.43222	7.85699	1.57517	2.40538	7.51838	2.66686
NM_001274784	1976	FBgn0259481	CG11711	Mob2	1.0113	0.934098	0.322158	2.15189	0.772379	0.973323	0.06756	0.958822	1.52532
NM_001274789	1373	FBgn0042138	CG18815	CG18815	4.60891	11.2028	10.8184	7.11155	6.44725	14.8993	5.44495	18.399	17.4245
NM_001274791	1628	FBgn0036188	CG7339	CG7339	55.85	53.9486	78.5955	64.3295	68.3424	78.2933	51.825	70.3117	82.2703
NM_001274814	2228	FBgn0036257	CG6811	RhoGAP68F	0.597943	0.96652	2.66672	0.494796	1.37004	0.549331	1.6178	4.32273	0.760948
NM_001274820	1837	FBgn0000592	CG6917	Est-6	32.8159	34.4137	5.77558	9.51606	11.133	5.80593	9.8834	10.5716	11.075
NM_001274829	4044	FBgn0036279	CG4357	Ncc69	0.411788	1.44534	1.1019	0.389432	0.528365	0.95118	0.561196	1.71785	0.0465818
NM_001274830	4051	FBgn0036279	CG4357	Ncc69	2.71311	6.56874	9.0095	2.29368	0.791178	4.22975	2.57045	3.62464	2.23207
NM_001274838	1805	FBgn0036294	CG10654	CG10654	1.5684	2.72691	5.52529	1.30875	1.86021	8.91173	2.14485	2.27426	5.2182
NM_001274851	1841	FBgn0010235	CG5433	Klc	0.633183	0.668397	1.38313	0.769896	4.47669	0.37989	0.725141	0.514566	1.94414
NM_001274858	1369	FBgn0036318	CG11009	Wbp2	11.6776	6.29191	11.935	6.78722	27.3137	12.0054	4.09564	18.4527	18.9891
NM_001274865	1568	FBgn0036341	CG11278	Syx13	15.3995	4.31623	7.44306	5.22277	7.98151	0.669047	2.21362	14.8018	7.44858
NM_001274871	930	FBgn0036364	CG14109	CG14109	7.69964	9.42736	13.0055	11.0071	9.02603	11.6563	5.45478	6.7908	5.0639
NM_001274874	3283	FBgn0036369	CG10089	CG10089	27.5432	42.3541	41.0428	27.391	36.3541	59.5418	30.1317	21.3528	34.1408
NM_001274878	2929	FBgn0264001	CG43744	bru3	43.3232	30.826	27.3846	26.6152	27.9295	31.5185	30.8564	27.4913	33.1863
NM_001274879	2665	FBgn0264001	CG43744	bru3	20.7456	13.1017	17.8355	21.0376	9.6212	15.3522	13.2747	12.9153	13.713
NM_001274891	1356	FBgn0061515	CG6513	endos	73.0706	69.988	71.201	92.7962	71.4712	58.6682	70.7857	89.3057	66.821
NM_001274893	3590	FBgn0026418	CG6603	Hsc70Cb	7.05073	5.44136	6.50179	4.16747	5.5267	4.33458	3.75581	5.80528	3.41073
NM_001274895	4924	FBgn0267795	CG32138	Frl	0.304375	0.499804	1.07735	1.72711	1.17783	0.177543	0.677795	1.47497	1.03294
NM_001274910	4233	FBgn0003459	CG3836	stwl	2.79316	0.61773	4.81235	1.74861	3.31709	9.54147	1.57688	8.95172	5.02873
NM_001274913	2846	FBgn0036428	CG9238	Gbs-70E	3.15969	2.32398	2.01309	2.93281	1.44793	1.72018	1.40722	4.04978	3.11093
NM_001274919	7272	FBgn0036451	CG9425	CG9425	1.53429	1.2691	0.700313	1.94909	0.293827	4.37592	0.569094	2.27971	0.569897
NM_001274935	9225	FBgn0086690	CG33957	Plp	2.50919	1.28387	1.01209	1.21209	1.0423	1.95219	1.28795	1.40343	2.26665
NM_001274942	1906	FBgn0036484	CG6859	Pex3	31.7153	39.6239	44.198	26.771	27.8659	34.4001	23.884	35.1226	50.4052
NM_001274947	1628	FBgn0036502	CG7841	CG7841	20.0487	17.5734	17.987	20.9917	23.437	19.2243	8.85617	30.4522	14.001
NM_001274949	1056	FBgn0000565	CG7266	Eip71CD	5.36167	6.84592	12.4584	4.17578	3.61321	6.62289	0.252838	6.7281	3.92452
NM_001274956	2027	FBgn0036516	CG7656	CG7656	25.7965	24.2826	23.6586	30.9224	27.859	20.4431	14.8185	40.5036	14.2189
NM_001274962	2495	FBgn0010105	CG17943	comm	17.0198	26.8174	34.6996	19.0625	20.6147	25.158	29.5891	27.7803	28.9172
NM_001274982	3910	FBgn0259824	CG6017	Hip14	42.5475	27.0258	42.8731	28.7181	35.7549	49.5019	42.4396	17.848	25.4863
NM_001274987	1754	FBgn0260635	CG12284	Diap1	4.65213	4.1216	6.41181	0.718296	3.48055	2.09335	0.532776	2.88048	2.89976
NM_001274991	2159	FBgn0263602	CG5241	Tasp1	48.2844	31.0622	30.7628	20.1326	26.4385	36.0378	12.1812	25.3758	35.5988
NM_001274994	5042	FBgn0263603	CG5215	Zn72D	3.23674	4.75905	10.3951	8.02737	6.05403	5.89519	2.33	7.04569	8.81733
NM_001275003	2796	FBgn0036583	CG13055	CG13055	24.181	11.9377	24.0578	23.7131	17.2491	10.8809	16.186	31.9047	13.879
NM_001275011	6179	FBgn0036621	CG16807	roq	12.6667	7.21901	14.3547	6.55025	5.06352	12.1675	6.48156	16.5577	12.2861
NM_001275048	6001	FBgn0036684	CG3764	CG3764	7.71447	3.43462	4.66751	4.96	1.44967	4.83655	8.56473	5.47247	3.17048
NM_001275050	9015	FBgn0260943	CG32169	Rbp6	1.07139	1.14316	1.83596	0.995755	1.01579	2.32738	1.49566	1.12088	2.46572
NM_001275055	8180	FBgn0036725	CG18265	CG18265	10.1179	8.64973	9.83152	9.41453	8.71326	14.2996	5.14084	3.55147	11.7908
NM_001275057	2249	FBgn0036727	CG7589	CG7589	8.95945	10.6692	11.6995	10.3637	3.39311	8.62949	12.0499	5.1248	6.61707
NM_001275064	6041	FBgn0025455	CG6292	CycT	1.76423	0.101847	0.66739	0.938506	0.631609	0.810402	0.331481	0.940887	0.249465
NM_001275070	1589	FBgn0036756	CG5582	cln3	1.3624	0.193599	0.801239	0.594663	1.24864	0.330102	0.504085	2.38469	1.06696
NM_001275073	1240	FBgn0264748	CG44006	CG44006	46.1979	196.858	113.627	73.79	200.624	50.7612	29.4989	105.809	94.3404
NM_001275088	3872	FBgn0036801	CG6896	MYPT-75D	21.547	14.6585	18.0848	16.7167	18.2894	19.688	16.3081	14.4348	21.9903
NM_001275089	4663	FBgn0036801	CG6896	MYPT-75D	30.2127	23.0904	18.5665	28.2685	19.8019	27.5221	23.0466	12.0201	16.4017
NM_001275103	4696	FBgn0036844	CG14080	Mkp3	35.1778	19.6199	36.1038	21.698	23.9853	84.7414	33.4599	30.1248	45.3292
NM_001275109	5696	FBgn0016797	CG9739	fz2	11.7528	10.2345	9.46234	14.7644	7.52928	14.8262	11.2499	20.8999	12.3027
NM_001275119	2589	FBgn0036875	CG9449	CG9449	13.0572	9.44633	10.4909	20.4994	11.5542	14.1145	10.2612	17.1973	9.53163
NM_001275121	1592	FBgn0036876	CG9451	CG9451	8.99582	4.4444	6.7977	7.1225	3.73886	6.80926	2.26411	7.8348	2.24822
NM_001275128	2423	FBgn0036890	CG9368	CG9368	3.43638	2.98361	12.9611	3.96479	1.19679	7.79331	9.31129	7.62388	8.70748
NM_001275129	4347	FBgn0260655	CG8793	l(3)76BDm	6.93384	5.37839	6.54108	5.43432	4.14295	8.08459	3.31673	4.72169	4.07348
NM_001275136	1221	FBgn0083952	CG34116	CG14103	0.818316	0.629872	1.73788	1.4188	3.49993	1.57517	1.64003	0.129309	3.08562
NM_001275137	1233	FBgn0036911	CG8660	Fibp	2.296	0.374245	2.06516	0.894084	0.866467	0.283608	0.108271	0.896352	0.305559
NM_001275140	3588	FBgn0013799	CG8567	Deaf1	28.6828	22.3349	20.1668	16.5914	27.3512	25.4859	20.5382	32.0348	23.3109
NM_001275142	2816	FBgn0003744	CG8637	trc	34.0032	44.2982	42.5746	37.0787	37.0715	38.6818	32.0946	41.9385	33.18
NM_001275149	6424	FBgn0262519	CG8103	Mi-2	0.881371	1.7479	0.693663	0.318699	0.784017	1.38808	1.08062	0.639016	0.0879718
NM_001275150	847	FBgn0036918	CG7770	Pfdn6	6.09486	7.62718	9.77048	4.8343	5.22555	10.9407	4.7284	17.895	8.45139
NM_001275156	1008	FBgn0036928	CG7654	Tom20	16.6858	22.1261	37.0499	24.8416	24.5285	36.5993	13.5088	15.5067	19.4357
NM_001275157	4374	FBgn0036934	CG7395	sNPF-R	3.88335	4.46604	8.44122	7.30904	10.0492	24.4238	0.97667	4.22329	0.689079
NM_001275162	5003	FBgn0261556	CG42674	CG42674	7.62237	4.33498	3.60515	3.80889	3.23365	3.45984	2.24143	3.47141	5.12078
NM_001275175	1806	FBgn0036974	CG5605	eRF1	62.3324	31.5124	48.2902	32.0903	40.902	59.0559	18.332	48.0827	54.5521
NM_001275176	1873	FBgn0036974	CG5605	eRF1	0.533456	3.03852	1.13291	1.00899	3.50387	1.6803	3.27866	4.0462	1.40805
NM_001275177	2230	FBgn0036975	CG5618	CG5618	8.06499	2.13823	4.56742	0.988704	1.57413	1.4897	0.598648	1.34522	2.95659
NM_001275180	2033	FBgn0036988	CG5262	CG5262	2.12971	2.64807	3.75751	2.47888	1.20116	1.11804	1.51031	0.621293	2.13117
NM_001275189	2046	FBgn0037010	CG4825	CG4825	16.8481	13.081	19.9127	24.4774	19.2456	26.9188	20.0313	17.44	21.8208
NM_001275205	9982	FBgn0003415	CG9936	skd	3.26982	1.63338	2.65722	1.79858	1.54426	2.32962	0.829183	2.98943	3.83095
NM_001275225	969	FBgn0037078	CG12971	CG12971	3.7808	3.80965	3.72271	12.0268	13.8604	7.57839	8.81724	15.642	12.4418
NM_001275241	1216	FBgn0028663	CG7625	VhaM9.7-b	18.2139	32.0026	29.8399	29.3992	28.4911	28.1821	11.8568	34.1481	30.9831
NM_001275253	1994	FBgn0037108	CG11306	CG11306	5.59545	3.54839	7.0235	2.36941	2.98508	2.71824	2.07545	3.64231	4.81807
NM_001275267	2823	FBgn0037138	CG7145	P5CDh1	0.176968	1.68907	0.601331	1.22731	0.216255	0.0619356	0.898502	1.45414	1.33459
NM_001275269	2968	FBgn0262737	CG7437	mub	0.729398	0.103649	0.500459	0.106123	0.462803	0.294549	0.179917	0.159588	0.634693
NM_001275270	5378	FBgn0037142	CG14562	CG14562	8.97971	9.83865	16.8872	10.4835	8.7691	18.3687	7.84409	12.2128	13.1352
NM_001275275	8353	FBgn0037153	CG12673	olf413	11.6228	29.0946	36.3269	8.23915	10.2321	20.304	5.99329	12.9288	27.8968
NM_001275301	2214	FBgn0037206	CG12768	CG12768	0.902586	2.57053	2.77943	3.12981	2.7574	5.52805	0.663272	2.92382	1.70169
NM_001275302	1855	FBgn0037206	CG12768	CG12768	1.16704	2.07298	6.63466	5.1788	1.56324	2.73341	1.5113	7.31978	6.80391
NM_001275303	8333	FBgn0262509	CG43079	nrm	2.91767	2.87953	5.14381	4.95157	2.93046	9.67277	3.09195	4.30099	10.5797
NM_001275304	1224	FBgn0024733	CG17521	RpL10	21.2241	29.1544	28.6047	10.9366	33.0432	10.5706	8.28912	19.8647	8.46465
NM_001275306	538	FBgn0052230	CG32230	ND-MLRQ	4.95248	2.85901	2.36648	2.63453	8.22684	6.82478	8.43671	2.64122	2.80114
NM_001275307	1163	FBgn0039977	CG17454	CG17454	13.4596	14.2837	23.9016	4.60408	17.0601	30.5188	16.7591	9.63879	17.0074
NM_001275309	3103	FBgn0264699	CG43968	CG43968	13.1483	5.79966	11.0782	26.4423	30.9376	39.1047	4.17317	66.8586	33.1466
NM_001275310	881	FBgn0058045	CG40045	CG40045	13.7985	40.5051	30.3479	14.6582	21.4814	45.6461	14.85	23.8352	21.1684
NM_001275319	9682	FBgn0041605	CG32490	cpx	4.12792	1.60455	6.72834	4.89604	2.49063	12.4786	1.54429	10.6323	7.93822
NM_001275321	3871	FBgn0261086	CG9778	Syt14	3.74267	2.66226	8.60619	5.04477	3.43015	8.89804	0.65525	4.24184	4.76904
NM_001275322	3813	FBgn0037238	CG1090	CG1090	5.24082	0.645433	3.56162	0.743445	2.60174	4.40206	0.805263	4.43058	2.76662
NM_001275326	3232	FBgn0051523	CG31523	CG31523	6.13142	4.71153	2.56052	3.11854	1.46389	4.38193	3.09789	4.00577	3.61367
NM_001275334	2040	FBgn0010750	CG2503	atms	1.38773	3.24217	4.8888	1.69838	1.49629	3.68544	2.94482	2.01227	2.2162
NM_001275339	2975	FBgn0037282	CG14657	CG14657	5.93341	8.5309	9.3437	5.71716	6.97701	9.93233	4.84633	8.7567	8.10496
NM_001275342	5707	FBgn0259212	CG42312	cno	0.817025	1.15893	1.48726	0.965836	0.748803	1.71566	1.45031	2.40688	3.39983
NM_001275345	9118	FBgn0259212	CG42312	cno	0.200899	0.219302	1.14033	0.466345	0.100431	0.421866	0.219618	0.450212	1.05366
NM_001275347	2662	FBgn0040208	CG10229	Kat60	3.00274	1.44454	3.50735	1.41986	1.31867	2.43022	0.952844	3.7366	0.919948
NM_001275351	4339	FBgn0264712	CG1172	CG1172	3.76116	0.886234	1.76055	1.45182	1.75872	1.69243	0.153836	0.145551	1.43269
NM_001275352	4442	FBgn0037326	CG14669	CG14669	34.7525	23.2696	36.1142	16.7697	7.07792	69.0796	4.8687	26.1603	29.0072
NM_001275358	998	FBgn0086768	CG2152	Pcmt	0.834305	1.07886	0.21262	0.78901	1.22342	3.85428	2.00649	0.63281	1.88754
NM_001275366	1321	FBgn0037358	CG2185	elm	76.3933	74.9862	60.7189	68.7886	63.891	55.5902	63.9701	68.7241	59.0371
NM_001275367	3307	FBgn0010772	CG2179	Xe7	13.2436	6.18608	12.3197	6.52424	7.01498	5.55145	4.40016	19.6701	9.91158
NM_001275372	4660	FBgn0037379	CG10979	CG10979	10.4705	13.6321	16.2561	15.1065	9.69445	20.5611	12.0034	9.45283	24.4971
NM_001275387	8396	FBgn0264495	CG42803	gpp	2.22142	3.22432	3.0328	1.8007	2.32678	8.24658	1.54232	5.11494	2.46802
NM_001275389	6313	FBgn0037445	CG9727	CG9727	47.0328	27.8002	50.6202	30.5344	38.5363	57.109	25.4182	40.2656	44.9383
NM_001275391	4651	FBgn0053202	CG33202	dpr11	11.9945	9.78912	15.0557	8.22817	6.26764	6.91708	4.07585	2.27443	14.0949
NM_001275397	1207	FBgn0037468	CG1943	CG1943	12.5551	18.9879	9.84499	8.35057	16.1853	9.12609	7.41044	11.7728	7.95959
NM_001275421	6187	FBgn0037525	CG17816	CG17816	3.68745	3.03304	3.87555	5.24361	2.86151	5.62373	5.28643	2.57742	7.45957
NM_001275422	2748	FBgn0037526	CG10092	ArgRS-m	1.45439	3.13451	6.56352	2.34969	4.27653	0.381756	3.4492	0.574549	6.2381
NM_001275446	4110	FBgn0024326	CG9738	Mkk4	30.5097	48.6145	23.4395	26.1711	22.8376	24.2059	19.5538	27.3131	28.7378
NM_001275449	373	FBgn0259992	CG42489	CG42489	13.8401	38.763	15.9288	6.75545	17.1853	17.3438	19.3269	19.0479	26.2617
NM_001275450	3970	FBgn0263231	CG9748	bel	85.0673	79.7357	128.332	73.6656	89.0744	111.028	68.2625	71.5061	103.157
NM_001275451	2796	FBgn0037606	CG8032	CG8032	18.0464	16.7788	17.8347	15.3769	16.7579	17.9472	13.9897	21.7969	19.4036
NM_001275454	2904	FBgn0037613	CG9790	Cks85A	1.37626	0.688565	2.04595	0.379616	1.47156	3.55228	0.82747	3.15337	2.27038
NM_001275460	2072	FBgn0037635	CG9837	CG9837	20.7355	17.4452	19.2532	5.3965	7.36593	27.5937	11.9839	15.4686	16.4557
NM_001275461	6145	FBgn0037636	CG9821	CG9821	14.4983	15.2438	20.8224	10.4051	12.0955	28.5669	8.32058	11.228	21.8879
NM_001275465	1733	FBgn0037648	CG11975	CG11975	13.0685	26.9819	22.6521	21.3556	36.4602	18.4631	9.39805	10.6594	25.9793
NM_001275486	3624	FBgn0261552	CG42670	ps	0.597366	0.297104	1.05395	0.738761	0.168457	0.0964924	0.257861	1.26344	1.29951
NM_001275488	12378	FBgn0037698	CG16779	CG16779	0.121081	0.111838	0.428572	0.356247	0.0493204	0.565016	0.35591	0.0765323	0.852247
NM_001275503	4429	FBgn0037736	CG12950	CG12950	8.15904	11.5995	19.6911	14.6499	6.27167	13.9749	6.54079	7.34354	20.2881
NM_001275509	700	FBgn0002868	CG9470	MtnA	50.9097	74.9298	67.296	59.1699	61.9209	62.9439	39.8588	44.4336	48.7089
NM_001275512	5638	FBgn0037760	CG9461	FBXO11	16.8358	18.197	19.7968	30.7263	26.7454	37.1211	26.7565	16.9144	35.0492
NM_001275516	3071	FBgn0037770	CG5358	Art4	2.38593	5.05871	5.5277	5.84613	4.4728	3.0175	4.60789	2.62201	4.10982
NM_001275522	3399	FBgn0037792	CG6241	TAF1B	1.86173	0.724047	2.55957	4.63332	0.44902	1.33744	1.49248	5.62054	0.665056
NM_001275540	2098	FBgn0027584	CG4757	CG4757	59.6101	57.6989	35.3995	14.7127	19.7143	14.0009	18.3258	45.3038	18.9454
NM_001275554	1142	FBgn0037942	CG14721	CG14721	2.47895	0.673445	1.8581	0.827424	1.47009	2.75586	1.05209	0.414762	1.64954
NM_001275567	2973	FBgn0037998	CG4848	CG4848	0.560132	3.51813	3.06908	1.16539	2.00211	1.35265	1.61653	3.66436	0.443538
NM_001275568	4785	FBgn0037998	CG4848	CG4848	1.35728	2.57162	4.30154	3.19252	2.80684	0.438481	2.81784	0.032996	6.22018
NM_001275581	3196	FBgn0038087	CG10134	beat-Va	2.44893	2.26198	15.8681	2.31598	2.19669	6.78369	3.2581	0.0494011	2.23978
NM_001275601	3262	FBgn0000024	CG17907	Ace	2.65463	2.54629	2.08162	1.68977	2.43297	1.76881	3.96976	6.67942	3.81143
NM_001275602	487	FBgn0040551	CG11686	CG11686	3.0775	10.7386	4.7929	4.20395	17.8634	4.6673	1.91887	3.24201	1.93406
NM_001275613	3334	FBgn0038168	CG9591	omd	2.29762	1.33792	0.954685	0.708547	1.60221	0.734199	1.1612	2.65196	1.35604
NM_001275623	6840	FBgn0085412	CG34383	CG34383	5.18572	3.98029	7.69361	3.43063	7.80961	9.27902	7.65079	5.42445	11.4293
NM_001275645	4013	FBgn0003169	CG7904	put	29.0479	26.0638	20.0403	18.5624	15.9354	14.8572	14.0717	4.20977	34.6899
NM_001275648	1647	FBgn0038256	CG7530	CG7530	9.80761	6.81753	16.3623	21.7058	15.4753	5.83876	3.24222	15.8174	20.8164
NM_001275650	1913	FBgn0011217	CG7425	eff	66.7676	70.7564	65.5552	69.9757	57.6022	49.7205	75.1583	50.5929	73.854
NM_001275653	8309	FBgn0266756	CG44012	btsz	0.440919	0.333213	0.204304	0.208491	0.293892	0.084171	0.257068	1.65316	0.521443
NM_001275657	2336	FBgn0266599	CG4264	Hsc70-4	3.56437	2.30459	3.54263	1.55059	5.42279	1.7215	1.42871	5.47464	5.40294
NM_001275660	627	FBgn0011476	CG14865	l(3)neo43	1.32797	7.35956	4.39957	6.27936	3.16441	2.78858	1.70333	6.2953	6.30928
NM_001275667	3988	FBgn0026441	CG4913	ear	12.3183	11.7637	16.867	24.4839	12.0551	34.1534	15.8337	19.6764	16.816
NM_001275675	6164	FBgn0038341	CG14869	AdamTS-A	7.07822	5.63954	0.757347	1.25192	10.7212	2.01394	3.3353	11.2703	6.02048
NM_001275683	619	FBgn0038363	CG18505	Acyp2	2.69026	9.1941	4.11363	7.12378	4.19156	5.36679	6.03871	7.39692	6.39082
NM_001275684	5981	FBgn0262527	CG4699	nsl1	3.09054	4.57767	2.73182	2.76477	2.88351	3.06949	1.29459	2.11183	1.63779
NM_001275693	1113	FBgn0038395	CG10407	CG10407	5.08708	5.94253	7.24474	0.707486	2.46828	5.18406	5.15762	4.25569	3.38503
NM_001275696	5623	FBgn0250823	CG6963	gish	39.4477	49.1835	69.0963	11.8752	28.391	71.424	34.259	48.2952	50.6537
NM_001275707	1111	FBgn0038428	CG14894	CG14894	5.99558	11.0758	5.15685	3.96906	5.35757	5.8229	1.92257	6.82136	5.4258
NM_001275708	1754	FBgn0038429	CG14882	CG14882	2.84824	5.17393	5.44399	6.46467	2.78444	3.28954	4.41443	7.11117	8.48448
NM_001275716	4814	FBgn0262742	CG6588	Fas1	31.2714	28.4049	42.7563	27.6763	30.2137	33.9955	29.2011	45.2274	41.2833
NM_001275720	752	FBgn0038460	CG18622	CG18622	3.54313	1.22725	6.20783	13.822	4.87092	1.39503	6.56841	3.35928	2.00401
NM_001275722	1216	FBgn0038461	CG3678	CG3678	2.46504	4.30074	4.53706	2.2017	3.01228	2.73194	2.30548	1.81777	0.929492
NM_001275724	2390	FBgn0038465	CG8913	Irc	1.95095	0.643577	0.710275	0.32947	1.78804	0.658409	1.89914	1.1891	0.630551
NM_001275731	3789	FBgn0038488	CG11896	m-cup	15.3826	21.6778	32.5937	27.7233	27.3503	43.4688	25.3679	30.0438	32.0673
NM_001275743	1533	FBgn0025571	CG5836	SF1	12.7095	11.4383	13.1497	1.23277	2.09071	3.76377	11.1466	18.2295	16.589
NM_001275782	3439	FBgn0051122	CG31122	CG31122	39.0291	42.5797	36.5279	28.9878	41.4951	26.9969	32.1421	30.1173	34.1806
NM_001275789	3196	FBgn0261113	CG17836	Xrp1	17.6115	9.96235	6.30742	4.13919	12.5593	2.35241	2.92394	3.60628	6.42462
NM_001275790	3167	FBgn0261113	CG17836	Xrp1	60.3116	63.1869	49.3803	35.4556	74.8894	44.8842	34.7762	57.1321	39.2576
NM_001275791	1155	FBgn0038662	CG14290	Mpc1	29.701	19.9759	14.33	19.9074	13.0819	8.78006	21.7296	12.9863	15.3311
NM_001275793	1265	FBgn0022338	CG5452	dnk	6.97703	6.56601	6.03874	4.60632	2.77495	7.32549	1.79405	0.374433	2.38263
NM_001275797	3491	FBgn0267975	CG5269	vib	1.62186	1.27775	1.8235	2.16538	0.306031	1.40236	0.267685	3.16586	0.0539608
NM_001275801	12758	FBgn0260003	CG34157	Dys	0.0391583	0.337578	0.182955	0.234539	0.33496	0.452254	0.0313917	0.13613	0.634912
NM_001275809	1790	FBgn0051216	CG31216	Naam	9.86139	6.18696	12.8028	7.83033	12.1074	7.32588	6.63764	7.49738	3.57811
NM_001275816	6512	FBgn0038740	CG4562	CG4562	5.70264	7.27502	4.6271	2.44259	1.12498	2.8729	5.67861	2.69124	10.9925
NM_001275820	1029	FBgn0260234	CG42508	Xport-B	0.485502	4.18544	1.64972	2.44877	2.22481	2.88858	1.29736	1.38093	1.28148
NM_001275821	3100	FBgn0038755	CG4451	Hs6st	7.73546	8.435	11.7049	8.53475	6.54798	15.736	8.44055	4.32913	11.1203
NM_001275826	10984	FBgn0262582	CG43122	cic	38.448	41.4785	57.4147	38.2819	39.3505	82.1532	39.3179	27.6559	70.1955
NM_001275828	3830	FBgn0016917	CG4257	Stat92E	45.8711	53.2528	55.6803	31.3328	35.2664	45.3773	25.0266	44.6038	37.4295
NM_001275829	3879	FBgn0016917	CG4257	Stat92E	1.80308	2.02231	2.29755	0.730796	1.8099	1.53254	2.20261	1.30249	2.67098
NM_001275832	2917	FBgn0016917	CG4257	Stat92E	0.228354	3.1111	2.32781	1.94361	1.67429	4.79518	2.51711	2.2733	2.84148
NM_001275841	4839	FBgn0015279	CG4141	Pi3K92E	0.103241	0.731089	0.526211	4.13325	3.18554	2.96285	2.0691	2.96913	1.36251
NM_001275860	2132	FBgn0038842	CG5630	hdly	11.2476	32.5377	10.351	18.6147	40.2315	1.39416	4.94671	7.33148	9.63091
NM_001275861	5545	FBgn0002921	CG5670	Atpalpha	281.67	211.929	324.396	169.529	185.596	317.211	161.426	244.275	301.675
NM_001275874	2280	FBgn0260004	CG7000	Snmp1	18.9169	11.4686	23.5462	10.1537	20.8182	24.2328	8.31438	16.7581	10.906
NM_001275877	4722	FBgn0038889	CG7922	Fancm	1.05799	2.24761	1.0785	0.466923	1.68072	1.77732	0.424074	0.635289	1.75531
NM_001275881	2059	FBgn0003867	CG6705	tsl	12.536	4.63163	14.6341	11.3965	9.41379	28.1076	10.4387	23.0043	17.1085
NM_001275895	629	FBgn0040582	CG5791	CG5791	20.6504	15.1614	14.5062	10.5158	3.88228	3.05769	4.03255	5.52225	4.79178
NM_001275904	1471	FBgn0038956	CG5379	CG5379	36.113	18.8217	23.6573	20.5557	21.8921	8.55798	30.8562	34.1317	24.2034
NM_001275906	1716	FBgn0038965	CG13852	mats	39.3027	36.3921	37.468	30.9283	31.8407	22.2121	38.8204	28.8906	33.4819
NM_001275912	6451	FBgn0038975	CG7050	Nrx-1	17.7085	14.0439	14.9665	12.5726	10.6464	17.3191	11.3818	21.3174	17.5207
NM_001275914	5007	FBgn0038980	CG6919	Octbeta1R	34.1236	41.5641	48.9908	34.976	31.4876	38.5167	29.7286	55.3721	70.4674
NM_001275915	1869	FBgn0038984	CG5315	AdipoR	9.62276	10.6987	2.72481	1.26394	1.79651	4.30328	2.92854	7.43391	1.10869
NM_001275916	1505	FBgn0046114	CG4919	Gclm	18.2571	22.3824	24.9558	24.277	27.8877	32.8777	22.8855	22.1355	31.5422
NM_001275931	6109	FBgn0004395	CG4620	unk	12.0759	10.9274	10.1078	10.7758	8.41932	19.0328	4.7639	11.2425	9.06578
NM_001275932	3188	FBgn0265042	CG44159	Irk1	2.76849	0.289488	3.06178	4.05078	3.54267	2.24862	2.76377	2.57531	4.66806
NM_001275933	2910	FBgn0265042	CG44159	Irk1	0.171678	0.0528573	0.218757	0.216476	0.104895	0.0600839	0.275255	0.108513	0.129469
NM_001275934	2716	FBgn0265042	CG44159	Irk1	3.06567	1.01939	3.59387	2.02946	1.12387	0.193127	2.01526	5.87131	4.647
NM_001275936	4261	FBgn0262975	CG43286	cnc	0.89888	1.76882	0.746989	1.2936	0.21491	0.984807	0.469955	1.55626	0.0442096
NM_001275941	8899	FBgn0004882	CG10868	orb	7.8969	9.83488	14.9984	1.91129	8.67814	20.4335	2.86529	12.2065	27.3495
NM_001275944	586	FBgn0016119	CG4412	ATPsynCF6	5.39935	2.36234	3.62107	4.83747	3.64626	2.08858	4.10064	5.3886	1.60731
NM_001275947	3278	FBgn0039089	CG10152	beat-IV	28.8044	11.6839	20.3909	8.74391	11.4071	25.6559	17.5935	18.7363	22.2397
NM_001275963	914	FBgn0039132	CG5864	AP-1sigma	85.0856	114.772	112.366	140.773	73.8063	151.889	71.8613	85.68	202.392
NM_001275966	3791	FBgn0039140	CG5410	Miro	5.35909	3.16475	2.18296	0.581591	1.85192	0.876297	2.32416	7.16339	4.81999
NM_001275969	3370	FBgn0005649	CG5422	Rox8	0.444731	0.821563	0.881521	0.700978	0.724615	1.86777	0.356524	1.45236	1.56515
NM_001275977	5025	FBgn0011225	CG5695	jar	4.63956	5.14246	12.2883	6.45616	8.2917	8.31598	11.5566	13.6677	11.9587
NM_001275978	2700	FBgn0086365	CG13610	Orct2	4.07067	3.30417	0.785906	4.78292	2.5437	1.94271	1.48332	2.57296	1.814
NM_001275985	4498	FBgn0039186	CG5746	CG5746	20.4734	50.2343	64.0641	37.0433	25.6858	74.5945	28.3736	35.3822	73.9185
NM_001275988	11027	FBgn0000036	CG5610	nAChRalpha1	12.9724	17.3804	39.2176	19.1092	18.7404	50.7234	18.8256	9.73633	44.9631
NM_001275990	3210	FBgn0003134	CG6593	Pp1alpha-96A	35.4843	67.276	80.7133	60.149	48.3065	53.7605	33.9361	34.0857	78.3437
NM_001275992	2963	FBgn0266758	CG6643	Esyt2	2.36049	1.66118	1.71876	1.48823	2.06037	0.177028	1.39671	1.81172	1.14438
NM_001276001	2035	FBgn0027539	CG5807	lili	0.900147	2.9478	0.938453	1.00606	1.34997	0.687348	0.787215	0.620682	0.925685
NM_001276004	2135	FBgn0013949	CG7021	Elal	9.20385	1.22475	9.74009	0.663877	0.643372	10.073	0.625286	9.53972	1.41172
NM_001276015	1040	FBgn0039265	CG11790	CG11790	6.40489	5.17646	6.7331	0.908576	9.97913	7.90162	1.54037	10.4751	7.78866
NM_001276016	1721	FBgn0039266	CG11791	CG11791	19.3524	9.11627	12.9462	10.8895	15.9628	30.072	12.101	18.8069	20.1402
NM_001276026	1822	FBgn0004509	CG10772	Fur1	2.28495	3.6301	3.02803	1.72872	4.43961	1.05559	0.366352	2.33969	5.78985
NM_001276029	849	FBgn0053494	CG33494	CG33494	35.8946	33.3356	33.4913	27.8245	18.516	45.3071	46.5437	66.5762	34.3916
NM_001276031	10175	FBgn0011666	CG5099	msi	72.781	37.883	64.0025	48.1514	34.5143	101.435	25.9125	45.5115	86.6627
NM_001276039	987	FBgn0039359	CG4759	RpL27	19.909	20.1035	17.1992	25.2106	35.2562	25.6863	35.8431	26.2344	33.2093
NM_001276048	3343	FBgn0027865	CG6120	Tsp96F	25.9031	42.2381	34.5935	29.3491	22.8271	26.4646	22.7223	13.0352	28.1185
NM_001276054	3856	FBgn0051324	CG31324	CG31324	38.4792	49.0245	33.6232	44.3952	101.84	53.2785	37.2522	51.5504	60.6265
NM_001276058	6905	FBgn0263289	CG43398	scrib	0.675273	0.846483	0.553151	0.410537	0.884125	0.557071	0.135335	0.937484	1.39134
NM_001276068	1169	FBgn0001197	CG5499	His2Av	3.41886	10.1315	9.25743	12.1247	7.83347	12.115	12.2193	7.69846	9.18519
NM_001276069	1131	FBgn0026562	CG6378	SPARC	3.23926	1.76799	6.37898	2.36717	4.58811	2.78267	4.01322	4.04836	6.3292
NM_001276078	1591	FBgn0042111	CG18766	CG18766	2.82604	1.25681	1.33372	1.48479	1.05521	2.7474	2.60117	1.78627	1.53922
NM_001276084	5800	FBgn0039528	CG5634	dsd	3.10085	2.1481	2.67073	2.44376	2.84193	4.28067	2.83109	4.98158	2.69574
NM_001276091	1343	FBgn0266579	CG45110	tau	23.6833	18.2104	22.1201	24.5083	35.7974	49.0814	34.8905	55.4894	57.3687
NM_001276104	7452	FBgn0085391	CG34362	trv	1.81008	3.71533	4.44208	1.69068	1.29028	0.234627	0.214973	7.50022	7.05276
NM_001276106	3540	FBgn0039584	CG14064	beat-VI	31.4708	17.4671	23.4973	12.4121	33.1112	43.5629	15.3486	9.41072	14.2613
NM_001276121	2136	FBgn0265274	CG1448	Inx3	79.7553	62.0012	99.3421	54.3387	53.2319	69.4957	42.312	96.6091	53.2677
NM_001276132	4844	FBgn0028476	CG15817	Usp1	3.64407	3.27063	2.23409	1.17042	1.98497	0.685805	1.12994	1.1408	1.90555
NM_001276136	3198	FBgn0263236	CG11956	SP1029	2.08289	2.26057	0.464466	0.0492453	0.238621	1.25748	1.04361	0.0987405	0.530142
NM_001276150	1495	FBgn0039690	CG1969	CG1969	2.00501	4.11545	2.55485	0.737395	1.32715	0.467811	0.357187	0.739266	0.504019
NM_001276153	4765	FBgn0260990	CG1973	yata	24.0792	33.3776	48.05	26.771	22.3568	57.9756	25.1028	23.3267	43.052
NM_001276162	1381	FBgn0039723	CG15522	CG15522	25.4433	16.3728	9.98744	10.0353	7.84661	35.5766	11.3102	22.2938	16.5052
NM_001276171	4704	FBgn0266411	CG45051	sima	21.7363	18.8999	12.6757	15.4339	24.6908	11.3738	9.56399	24.804	16.0185
NM_001276174	14807	FBgn0010113	CG15532	hdc	40.9823	27.7151	44.9984	25.9092	25.0367	30.0047	14.5968	35.0704	41.0162
NM_001276177	1118	FBgn0015221	CG1469	Fer2LCH	18.4699	12.5198	14.2349	5.21198	15.5625	10.009	10.8662	14.1222	13.8166
NM_001276179	2140	FBgn0039773	CG2224	CG2224	14.6295	15.3096	23.5992	15.5279	17.687	15.0333	19.9624	22.5024	20.2461
NM_001276182	4701	FBgn0082582	CG1539	tmod	4.85306	11.7791	18.9581	6.93463	13.0188	25.5516	7.04268	8.66509	12.2619
NM_001276200	4440	FBgn0027598	CG31012	cindr	1.53775	1.83608	2.58075	2.02179	1.68434	2.16586	1.17262	0.782318	2.50321
NM_001276202	4486	FBgn0004573	CG12073	5-HT7	11.916	10.4578	13.0552	6.49465	2.44957	22.8007	3.09493	8.37648	5.79492
NM_001276203	4156	FBgn0002413	CG2048	dco	18.8325	31.7548	36.8124	24.8204	15.6441	36.7274	14.7439	13.4484	19.0371
NM_001276217	4450	FBgn0039858	CG11525	CycG	618.92	531.957	541.883	561.961	550.845	663.701	505.854	640.875	678.199
NM_001276223	2660	FBgn0039875	CG1937	sip3	6.76125	14.1672	4.70658	3.67074	4.01637	4.92982	2.65993	6.46977	5.59465
NM_001276225	5818	FBgn0002645	CG1483	Map205	28.7372	24.0583	32.9708	24.5785	28.2789	56.7688	38.2277	33.9219	41.7033
NM_001276229	2139	FBgn0058263	CG40263	MFS17	9.96516	6.32805	10.2179	7.06812	7.06385	15.9395	2.99576	14.2459	13.2102
NM_001276234	520	FBgn0260008	CG41623	UQCR-11	4.80367	16.5647	13.8743	16.9601	24.3608	6.38854	13.3499	30.0591	4.70942
NM_001276235	2984	FBgn0058178	CG40178	CG40178	18.0256	23.1959	17.6355	10.5554	25.3688	11.6602	8.50024	23.9157	18.5599
NM_001276236	4869	FBgn0058160	CG40160	CG40160	18.7082	14.8476	24.6231	4.9164	15.5474	19.8221	7.26579	13.1329	14.6245
NM_001297786	13125	FBgn0026869	CG1981	Thd1	0.45676	0.562523	0.856863	0.251978	0.511647	1.54529	0.0711992	0.336824	0.947267
NM_001297788	12914	FBgn0025726	CG2999	unc-13	34.4041	28.5261	27.8676	17.4511	19.7839	20.3358	9.21072	34.2571	24.0103
NM_001297790	2048	FBgn0010217	CG11154	ATPsynbeta	25.7759	34.4731	26.8352	50.8294	41.4345	25.8681	40.1539	27.9076	18.0283
NM_001297791	10338	FBgn0087002	CG11064	apolpp	0.515464	0.818322	0.636297	0.517947	0.250974	0.219866	0.374488	0.397082	1.05686
NM_001297794	3875	FBgn0052017	CG32017	CG32017	3.86773	2.18318	3.66892	0.365775	2.83582	0.40609	0.516768	2.48543	0.243067
NM_001297816	4725	FBgn0025633	CG13366	CG13366	0.599145	1.26958	0.493998	0.0666609	0.742922	0.222024	0.0282537	0.40098	0.279077
NM_001297821	493	FBgn0002579	CG7622	RpL36	6.0801	8.42393	10.33	4.15279	10.5257	7.80238	5.68655	8.32665	8.02417
NM_001297824	4657	FBgn0003575	CG6222	su(sable)	1.8952	1.48629	0.136694	1.35269	1.76972	0.0750888	3.49728	0.406835	1.98206
NM_001297832	3915	FBgn0025621	CG16989	CG16989	14.2495	14.3796	12.3035	19.2685	14.7749	21.7495	10.3662	3.46825	14.6275
NM_001297844	3887	FBgn0024365	CG12773	CG12773	4.28421	4.15502	1.96527	1.41807	1.64912	1.12455	1.03035	3.65571	0.339243
NM_001297846	3635	FBgn0024987	CG3056	ssx	11.1324	12.4829	22.708	14.9038	13.0579	16.3541	14.5802	5.86372	24.4605
NM_001297851	905	FBgn0026872	CG14777	CG14777	37.7216	27.5337	42.9079	18.968	21.0804	29.9457	17.1114	23.7265	18.1092
NM_001297853	1474	FBgn0026872	CG14777	CG14777	0.451906	8.97427	5.32646	9.50902	4.76297	20.5211	0.0905689	9.53315	0.511199
NM_001297855	2672	FBgn0025381	CG14782	rush	5.11049	3.85688	13.0239	2.94698	8.79633	8.63752	3.89704	6.38162	4.37102
NM_001297859	6775	FBgn0053513	CG33513	Nmdar2	21.1385	3.22387	22.1434	11.7388	8.83068	11.9488	7.40892	19.0628	15.6263
NM_001297867	920	FBgn0026089	CG14817	CG14817	0.362016	1.50471	4.15164	0.342362	4.81091	1.14029	3.19236	6.693	10.2379
NM_001297868	6716	FBgn0023510	CG17766	Rbcn-3B	28.8125	20.956	30.0156	19.2754	27.2929	25.9559	16.8165	29.2921	25.777
NM_001297875	6939	FBgn0004655	CG3707	wapl	1.51192	1.6625	1.89596	1.29366	1.23171	1.38585	1.07738	0.568836	1.90033
NM_001297876	807	FBgn0025839	CG3621	ND-B14.5A	9.2859	11.8172	17.0913	16.0023	14.5624	6.93311	8.60214	13.6952	13.3054
NM_001297890	2928	FBgn0023528	CG2924	CG2924	14.5029	16.2325	20.7991	16.2435	14.9599	27.1701	16.5049	12.3483	19.0436
NM_001297891	2606	FBgn0023528	CG2924	CG2924	0.383409	0.413163	0.325702	0.120865	0.117131	0.67093	0.204909	0.181757	0.361429
NM_001297895	13213	FBgn0284408	CG33950	trol	14.6828	15.6457	5.28359	3.74258	11.2044	6.80163	7.3554	2.90368	7.59895
NM_001297898	3239	FBgn0260753	CG13758	Pdfr	1.23392	1.13972	0.982686	1.1183	0.895282	0.971657	1.19526	0.82867	0.756067
NM_001297900	2946	FBgn0001404	CG9659	egh	1.35664	1.98403	4.03357	2.03139	1.19155	3.56098	1.63135	4.12669	2.55773
NM_001297903	1765	FBgn0024993	CG2662	CG2662	2.17004	1.30721	1.08201	0.35691	0.518828	0.693433	1.28582	0.983992	0.853833
NM_001297907	816	FBgn0028746	CG18508	CG18508	7.95902	9.23643	11.962	8.87791	14.2148	10.7135	2.12681	1.74139	2.77025
NM_001297909	5934	FBgn0029657	CG12535	CG12535	0.140316	0.207367	0.536387	0.212317	1.33744	0.294648	0.247469	0.186249	0.190472
NM_001297910	4353	FBgn0029663	CG10804	CG10804	5.12627	1.27207	1.99862	2.49634	0.911595	3.77564	0.368018	2.03116	4.32752
NM_001297933	1172	FBgn0029709	CG3564	CHOp24	4.12055	0.524965	0.905268	1.47812	1.43246	3.13287	3.18938	2.6943	1.60731
NM_001297938	5675	FBgn0022768	CG2984	Pp2C1	12.6179	4.41794	10.5817	8.15877	7.82608	6.90134	3.12869	4.72963	10.4894
NM_001297940	5127	FBgn0260971	CG42594	CG42594	0.649609	1.38004	0.786366	0.337888	0.506061	0.443334	0.234345	0.43113	1.91059
NM_001297944	8370	FBgn0266000	CG44774	CG44774	5.03362	2.37062	8.54356	2.55892	3.46454	8.43932	2.48814	2.86723	5.49152
NM_001297961	4454	FBgn0029763	CG4165	Usp16-45	10.0948	5.52545	9.86177	8.52138	6.95606	7.34079	4.58583	9.78369	9.34695
NM_001297962	2956	FBgn0029766	CG15784	CG15784	24.7312	27.6305	25.5553	6.18012	12.0817	9.10894	0.587104	19.4954	2.10299
NM_001297964	3357	FBgn0029768	CG16752	SPR	7.19286	7.56015	4.80393	2.76786	5.59205	2.44792	2.38603	11.4758	1.29064
NM_001297967	1892	FBgn0029771	CG12730	CG12730	2.81653	8.45494	20.5241	8.49028	4.51735	17.7432	3.38685	12.6008	9.15998
NM_001297970	3857	FBgn0028474	CG4119	CG4119	4.23118	3.42963	2.20062	2.20489	4.55057	1.54128	1.90366	1.26898	1.36753
NM_001297977	3596	FBgn0052758	CG32758	CG32758	10.9752	10.8218	17.7026	8.6276	15.6612	9.96748	9.42954	9.43979	28.9166
NM_001297988	3129	FBgn0029824	CG3726	CG3726	11.0167	7.81609	4.40801	3.97617	5.90197	6.09077	2.60256	3.22937	5.53873
NM_001297989	2374	FBgn0029825	CG12728	CG12728	7.85638	7.83976	15.0163	5.50606	6.04316	9.20621	2.53051	15.9615	8.8872
NM_001297999	1093	FBgn0003514	CG3595	sqh	6.70375	4.78472	3.68866	2.44947	1.25672	2.07957	4.27488	1.15562	2.58523
NM_001298000	1403	FBgn0003514	CG3595	sqh	2.72995	3.72751	1.81492	4.15324	2.61078	4.23714	6.85096	1.80055	1.74547
NM_001298002	1024	FBgn0003514	CG3595	sqh	2.92724	1.5021	2.48666	1.07657	0.89427	0.853732	2.08591	0.308371	1.65566
NM_001298003	9366	FBgn0262730	CG14446	dtn	2.63144	2.01999	2.01637	0.302665	1.49917	2.07215	0.869465	2.22517	1.60903
NM_001298008	2390	FBgn0086558	CG32744	Ubi-p5E	3.41416	1.09408	0.976629	4.08542	1.66032	1.46313	2.01086	2.64244	1.73401
NM_001298009	3296	FBgn0026015	CG3458	Top3beta	2.37463	5.97339	4.3778	2.96243	2.59309	1.114	0.89107	3.16155	5.14379
NM_001298013	2187	FBgn0250869	CG42240	CG42240	35.5593	43.6055	22.6069	29.0921	42.7788	37.5751	28.3845	46.3479	25.8405
NM_001298016	1130	FBgn0014026	CG3314	RpL7A	8.40004	5.44477	5.25792	5.296	7.96876	3.24932	8.03354	1.67667	3.50081
NM_001298026	2983	FBgn0029893	CG14442	CG14442	6.30827	4.79543	5.83304	7.18007	1.73957	2.98929	3.04321	1.8525	5.93612
NM_001298028	3808	FBgn0029896	CG3168	CG3168	2.75505	3.15062	3.00906	1.48884	3.76746	7.62189	2.90976	1.61701	1.78087
NM_001298030	3743	FBgn0029896	CG3168	CG3168	17.1733	23.5058	15.1365	7.74179	8.03274	14.0137	12.3048	10.208	11.9277
NM_001298038	10621	FBgn0263968	CG32743	nonC	5.84829	4.64877	7.57196	6.49459	4.79952	9.72912	4.81404	2.55686	7.91038
NM_001298044	7289	FBgn0029922	CG14431	CG14431	1.55355	2.32125	2.70738	2.65754	3.93647	6.74046	2.17949	1.77619	4.80699
NM_001298048	4100	FBgn0029941	CG1677	CG1677	27.0505	24.0851	21.2195	18.2454	21.9255	27.6766	20.9365	25.3003	28.3944
NM_001298049	2340	FBgn0025549	CG1659	unc-119	22.5595	29.0539	26.479	28.6033	36.7206	19.5766	12.437	33.0616	13.8465
NM_001298057	3875	FBgn0029962	CG1402	CG1402	3.56691	2.10379	9.14491	8.16898	7.40463	15.9277	1.13689	4.48193	2.13899
NM_001298058	1656	FBgn0029969	CG10932	CG10932	7.13975	4.17975	6.27871	3.32852	7.09656	5.17353	9.19012	8.48542	7.73529
NM_001298063	2961	FBgn0040087	CG1422	p115	2.92449	0.259735	1.28994	0.319122	0.515441	1.00383	1.35257	2.23952	1.14515
NM_001298064	5250	FBgn0029976	CG1514	snz	25.0267	19.9227	33.6278	29.3375	23.5765	31.5053	18.1304	10.5558	24.7581
NM_001298068	4042	FBgn0004657	CG1560	mys	2.05996	0.723028	1.04995	0.077925	0.415349	1.08142	0.363306	1.13278	0.605864
NM_001298070	4397	FBgn0004657	CG1560	mys	8.06693	7.34617	7.38362	5.73069	7.04623	7.19736	4.15949	9.40781	7.41169
NM_001298072	4238	FBgn0040319	CG2259	Gclc	20.2756	20.5788	18.9263	12.6718	24.7408	18.0703	10.6156	14.9392	14.8017
NM_001298077	4521	FBgn0025800	CG2262	Smox	119.858	76.0398	124.473	86.8422	91.5867	180.104	60.4449	101.835	96.751
NM_001298078	1286	FBgn0030006	CG17982	CG17982	0.776954	2.63136	0.495011	1.59201	1.42416	0.407879	0.311427	0.613865	0.439449
NM_001298080	4294	FBgn0030017	CG2278	CG2278	11.2078	6.77014	15.1215	11.2962	9.77435	17.1424	10.7881	2.68414	13.9067
NM_001298084	2325	FBgn0030030	CG1636	CG1636	2.79336	1.91855	2.1904	0.609625	1.90367	1.12803	1.60772	2.85213	5.02339
NM_001298086	10506	FBgn0015519	CG2302	nAChRalpha3	15.8507	9.97029	16.5215	8.24458	8.46932	25.5626	10.6611	8.62617	17.1773
NM_001298087	5188	FBgn0030034	CG10555	CG10555	14.7653	9.01305	12.5975	9.68354	4.55983	19.547	12.6345	9.31248	11.1472
NM_001298088	3773	FBgn0030037	CG12125	Miga	12.932	11.3333	7.08628	6.67846	10.2341	11.5389	9.27024	12.512	15.0282
NM_001298089	2394	FBgn0030038	CG1440	CG1440	29.2849	39.1926	43.2544	31.4447	36.4023	33.3767	29.1645	33.437	27.0684
NM_001298097	1535	FBgn0030067	CG10648	Rbm13	9.76381	6.0123	8.01778	6.9766	3.87769	13.6686	7.56637	13.68	8.7132
NM_001298118	2539	FBgn0030114	CG17754	CG17754	3.86968	1.93859	2.34008	2.10892	2.22411	2.54795	2.2609	1.86553	3.4129
NM_001298119	2970	FBgn0028292	CG15797	ric8a	8.3544	6.00758	7.07316	6.62822	5.29295	12.5982	9.39434	8.87777	3.23476
NM_001298120	1888	FBgn0030122	CG16892	CG16892	0.617421	0.488818	1.12391	0.0834144	0.40419	1.85216	0.565672	0.334504	2.59417
NM_001298121	6204	FBgn0040236	CG12132	c11.1	0.832099	1.19006	3.00985	0.558463	0.910222	3.74827	0.516435	0.839819	3.79547
NM_001298122	6176	FBgn0085478	CG34449	CG34449	1.10551	0.498105	0.962023	0.407996	0.568379	1.04748	0.518777	1.20153	0.976047
NM_001298124	16625	FBgn0261260	CG42611	mgl	23.6494	26.6551	33.9256	14.0104	28.4405	23.6842	12.6874	22.0993	23.0132
NM_001298125	15850	FBgn0261260	CG42611	mgl	18.5964	13.0233	10.1612	6.66709	12.229	11.1636	11.5643	9.68235	11.778
NM_001298129	1854	FBgn0028327	CG32701	l(1)G0320	221.138	194.135	285.444	214.314	199.133	271.037	226.314	223.97	316.4
NM_001298130	972	FBgn0030136	CG2998	RpS28b	74.1834	67.4127	86.4497	66.5915	86.8313	169.808	58.3713	65.1361	68.994
NM_001298134	493	FBgn0266431	CG45061	CG45061	20.9426	23.3998	20.6599	13.7361	20.7417	48.9422	22.2046	15.6925	12.6094
NM_001298136	1613	FBgn0052695	CG32695	CG32695	22.7129	3.24222	20.1276	12.2045	25.3582	64.4962	2.23463	13.9973	16.2334
NM_001298139	1807	FBgn0026415	CG1780	Idgf4	39.4431	44.5186	27.5959	35.9073	33.3623	14.6107	15.8839	31.4549	15.6373
NM_001298140	3542	FBgn0052694	CG32694	CG32694	22.7083	19.1943	23.9633	23.4318	19.6918	24.4841	7.12344	21.7974	16.7529
NM_001298141	1616	FBgn0005391	CG2979	Yp2	38.0251	14.8485	15.2318	32.4523	30.4111	11.3605	43.7009	26.0864	14.5712
NM_001298142	1611	FBgn0004045	CG2985	Yp1	0.516844	0.668345	0.395149	1.07533	1.89475	0.542658	0.994402	0.686035	0.935454
NM_001298143	1838	FBgn0030177	CG2972	CG2972	2.08386	2.42689	0.692692	0.599785	0.83037	1.80742	1.30738	0.515406	0.512451
NM_001298145	3817	FBgn0028342	CG2968	ATPsyndelta	12.6521	8.82511	9.33946	17.6589	20.1523	14.4749	17.5223	10.0101	18.4577
NM_001298149	5824	FBgn0085437	CG34408	CG34408	0.772018	0.343337	0.40078	0.486737	0.445497	0.990704	0.114611	0.650629	1.09973
NM_001298151	2979	FBgn0085437	CG34408	CG34408	1.78881	3.30451	1.70952	0.528655	2.45917	4.10846	1.43402	1.16599	0.50588
NM_001298156	8493	FBgn0052677	CG32677	X11Lbeta	0.352936	0.362215	0.424739	0.370862	0.467229	0.411737	0.157187	0.576294	0.421425
NM_001298158	1010	FBgn0052672	CG32672	Atg8a	27.6996	46.2967	34.4554	23.8569	32.1866	43.1052	16.6543	7.81614	36.5563
NM_001298159	1183	FBgn0052672	CG32672	Atg8a	13.6544	36.4059	14.1702	13.5787	26.5766	16.2577	4.40105	15.4816	23.0893
NM_001298168	4033	FBgn0017561	CG1615	Ork1	1.4039	0.839059	1.68367	0.70289	0.643336	0.997128	0.264812	0.391485	0.467089
NM_001298169	4184	FBgn0030246	CG1582	CG1582	4.77611	6.65403	4.26012	2.93593	8.20745	3.30131	5.77515	8.11317	3.06158
NM_001298174	10459	FBgn0263705	CG43657	Myo10A	1.21006	1.54418	0.872394	0.813105	1.40087	0.585099	0.38292	0.724594	0.828506
NM_001298175	1060	FBgn0030258	CG1552	CG1552	24.1936	12.6244	10.8099	18.5715	10.2228	10.7216	9.94942	23.9808	9.41885
NM_001298176	900	FBgn0030261	CG15203	CG15203	15.1725	3.41811	6.83739	9.09922	6.95278	13.7933	5.48827	18.0692	12.9771
NM_001298191	761	FBgn0027359	CG1728	Tim8	8.31542	3.63819	4.74022	6.6223	9.42606	1.37854	3.5085	3.73449	4.70324
NM_001298194	1990	FBgn0001145	CG1743	Gs2	75.1464	64.9268	27.9372	28.4109	53.4561	21.5261	30.926	30.4665	32.753
NM_001298196	1188	FBgn0030306	CG1751	Spase25	15.5594	3.36632	1.25031	10.34	6.93736	0.883052	2.0227	1.72771	6.65979
NM_001298197	1245	FBgn0030309	CG1572	CG1572	8.02541	6.42439	1.87481	0.379485	1.96141	0.140437	0.857822	0.253632	0.302614
NM_001298203	5088	FBgn0002723	CG1705	Met	6.18586	13.9364	14.4716	4.2405	9.71886	14.6734	0.446045	6.42343	12.403
NM_001298211	3741	FBgn0030336	CG1578	CG1578	6.81066	1.52129	2.55246	4.67281	3.83493	7.99208	1.39172	6.9637	3.42412
NM_001298212	4512	FBgn0030336	CG1578	CG1578	31.1869	22.0563	35.2247	30.4013	25.7076	31.3108	32.1615	60.8869	30.6029
NM_001298238	2970	FBgn0030420	CG12717	CG12717	1.1214	1.65726	2.28627	1.11354	0.924982	0.353221	1.07878	1.75429	1.01483
NM_001298239	4267	FBgn0052647	CG32647	CG32647	6.82968	3.74894	5.32103	5.31475	2.6826	5.04004	5.50638	3.58916	4.50304
NM_001298240	5943	FBgn0052647	CG32647	CG32647	0.0560415	3.62343	2.8564	1.00698	0.821791	3.2068	3.45933	9.35149	3.64519
NM_001298242	1588	FBgn0030435	CG4645	CG4645	10.172	9.20177	13.6296	12.7933	11.0526	14.5337	12.7782	15.8085	10.7949
NM_001298254	1224	FBgn0030447	CG2200	CG2200	0.272103	0.753994	1.38689	0.771992	0.498765	1.71416	1.63601	2.32185	0.461708
NM_001298260	2887	FBgn0030452	CG4330	MFS10	12.5746	8.84422	10.143	7.80068	5.33939	8.72102	9.34073	10.0627	8.41726
NM_001298269	1780	FBgn0030467	CG1764	CG1764	9.44902	5.01194	4.53	1.68104	3.68694	0.884044	3.14997	2.5723	11.218
NM_001298273	1051	FBgn0040309	CG1633	Jafrac1	19.172	7.7566	12.5177	12.1374	16.6998	1.82996	0.12702	7.66145	12.0088
NM_001298275	976	FBgn0040309	CG1633	Jafrac1	12.1142	6.30388	10.4358	6.77708	12.1973	1.97058	2.05172	9.54434	9.07143
NM_001298278	1456	FBgn0030479	CG1987	Rbp1-like	123.523	92.0142	101.434	78.8514	103.355	93.1862	40.0679	144.006	86.5551
NM_001298280	1603	FBgn0030481	CG1662	CG1662	174.734	142.012	241.185	155.522	192.134	187.715	203.787	241.606	216.933
NM_001298289	4545	FBgn0030504	CG2691	CG2691	0.696153	0.270741	0.653625	0.173252	0.335802	0.0769392	0.616825	0.104215	0.0414471
NM_001298290	5049	FBgn0030505	CG11172	NFAT	1.15438	0.700681	0.588379	0.686216	1.29981	2.04314	1.1105	1.06321	1.04467
NM_001298295	4320	FBgn0030512	CG9940	CG9940	3.08384	2.59919	1.91565	1.42175	3.03831	1.09278	1.3288	4.89739	1.22096
NM_001298299	1868	FBgn0004047	CG11129	Yp3	24.6047	14.9862	12.7226	19.6437	9.15078	16.6607	25.8707	7.26884	12.7064
NM_001298303	2893	FBgn0030530	CG11063	jub	5.75621	3.29641	5.64777	5.8792	8.65192	6.40632	3.27632	1.52811	3.64643
NM_001298309	2509	FBgn0030558	CG1461	CG1461	1.72567	0.12261	9.30308	0.43938	0.425809	5.92338	0.266039	0.188784	6.83233
NM_001298318	3227	FBgn0030581	CG14408	CG14408	9.4952	8.67502	8.02224	7.75964	10.2158	13.708	8.10837	9.1982	11.3248
NM_001298324	2221	FBgn0030593	CG9512	CG9512	204.691	291.493	51.114	152.736	258.585	62.2701	130.373	76.7038	120.609
NM_001298325	2980	FBgn0030594	CG9509	CG9509	5.19699	5.16157	3.70273	6.65882	8.60419	9.03558	2.91188	6.46379	5.37317
NM_001298329	16734	FBgn0030600	CG32592	hiw	7.00581	3.69508	8.80024	3.4539	5.13483	7.96171	3.04747	2.83995	6.45034
NM_001298330	943	FBgn0030605	CG5548	ND-B18	6.35735	11.7441	8.77582	10.1874	5.01727	0.927064	11.467	0.334859	8.58983
NM_001298333	4598	FBgn0030608	CG9057	Lsd-2	2.39034	2.91037	0.876838	5.48017	5.14494	1.06473	4.73255	3.46814	3.23658
NM_001298339	2119	FBgn0014455	CG11654	Ahcy	12.1811	18.5826	27.1377	13.8981	24.3446	11.8818	34.0834	32.2627	20.0912
NM_001298349	1141	FBgn0030657	CG15645	cerv	1.60543	3.10056	2.23167	0.966175	1.20385	0.153238	1.98902	2.49075	0.330196
NM_001298350	1903	FBgn0030660	CG8097	CG8097	3.06277	5.5771	2.34161	1.32411	5.29325	4.31828	2.315	1.07857	2.67272
NM_001298353	1809	FBgn0030668	CG8128	CG8128	7.18028	1.10536	2.81519	7.66103	1.43426	4.44601	0.442781	12.3935	3.4364
NM_001298354	1496	FBgn0030671	CG8134	CG8134	2.44893	3.18734	2.97867	3.78978	1.73434	5.37623	2.14169	1.26647	0.503682
NM_001298365	1188	FBgn0030679	CG8206	CG8206	18.2227	16.5726	15.5395	21.3429	19.2705	19.5743	19.3281	18.6061	10.624
NM_001298368	2078	FBgn0030692	CG8470	mRpS30	2.88498	2.29464	6.8417	1.43996	2.49718	1.00969	2.95521	0.759798	5.43918
NM_001298373	1474	FBgn0030699	CG8578	CG8578	3.72822	4.69584	2.87917	3.84635	2.1744	4.62614	3.53219	8.99758	2.9394
NM_001298374	1847	FBgn0030699	CG8578	CG8578	19.1141	16.6556	15.7394	8.95294	15.5349	17.7022	18.8647	11.2837	10.0971
NM_001298375	3980	FBgn0030701	CG16952	CG16952	0.125523	0.115941	0.373207	0.0395695	0.498514	0.307515	0.268339	0.238019	0.141993
NM_001298378	7168	FBgn0030706	CG8909	CG8909	2.34644	1.09439	1.68737	1.53795	0.255506	5.21996	0.838091	1.25551	3.39016
NM_001298380	961	FBgn0045073	CG9126	Stim	2.77257	5.44194	14.5732	21.1402	14.2934	6.73178	1.25025	22.5082	0.588066
NM_001298383	4399	FBgn0030716	CG9170	CG9170	1.51423	1.36367	1.78477	1.75423	1.38779	0.317971	1.51737	1.54333	0.599518
NM_001298384	1282	FBgn0030718	CG9172	ND-20	77.4183	48.592	45.5176	56.1399	26.9053	72.4199	49.5673	43.5972	49.6657
NM_001298385	4340	FBgn0003969	CG9209	vap	3.64518	11.2349	6.50274	4.71734	6.85744	8.98393	3.72196	7.31223	9.59247
NM_001298387	1377	FBgn0030724	CG9212	Nipsnap	5.44207	0.446811	2.31149	2.40175	2.66008	10.158	8.43455	9.74605	4.37768
NM_001298395	6746	FBgn0004227	CG4211	nonA	22.0687	18.3547	14.6265	11.4158	19.0947	27.5511	7.67824	38.196	36.4411
NM_001298398	1820	FBgn0030752	CG9947	CG9947	66.8854	76.0623	66.34	82.8967	59.6232	59.9466	64.9155	81.372	77.8349
NM_001298399	2216	FBgn0030753	CG4420	rngo	0.450886	0.485877	1.05331	0.781747	0.7576	1.97252	0.481944	0.569986	1.02009
NM_001298400	1519	FBgn0261609	CG9946	eIF-2alpha	9.75703	10.6324	7.54346	9.74571	9.44468	4.7193	9.05224	7.27585	5.58062
NM_001298402	2816	FBgn0262734	CG4429	Rbp2	2.7794	0.983191	0.979592	0.391479	1.89694	0.620896	0.711107	2.69124	0.936533
NM_001298403	15578	FBgn0264255	CG9907	para	69.9654	33.265	55.6981	37.7794	43.5391	86.6701	29.8739	64.2166	87.6344
NM_001298411	5083	FBgn0030766	CG4521	mthl1	17.8551	10.9241	10.0608	12.6411	16.214	19.2284	10.1641	12.4868	14.4164
NM_001298426	2118	FBgn0030805	CG9089	wus	0.314499	0.0726227	0.100186	0.966631	2.16178	1.48593	0.126061	2.68362	0.266823
NM_001298427	7096	FBgn0030809	CG9086	Ubr1	33.6528	26.6185	35.7645	20.1741	23.8526	29.4446	12.8682	23.6518	26.6531
NM_001298434	1260	FBgn0260747	CG5010	CG5010	3.7006	24.415	28.461	10.8741	18.2904	23.1738	14.0915	23.0564	30.7981
NM_001298438	1533	FBgn0030828	CG5162	CG5162	95.1584	68.5294	57.9971	41.9142	84.9228	19.9594	33.0916	28.9406	42.2712
NM_001298452	5746	FBgn0263258	CG32556	chas	10.5782	7.44179	7.31197	2.3845	2.92176	7.39421	6.69119	2.06082	8.03209
NM_001298462	1972	FBgn0030870	CG6398	CG6398	10.5557	9.04793	6.34863	5.82987	22.5218	4.87649	4.06182	9.04722	4.20314
NM_001298467	2411	FBgn0283469	CG6842	Vps4	7.66674	7.01768	10.6493	5.42156	3.35503	6.7443	1.38427	4.32206	2.34397
NM_001298469	3494	FBgn0030890	CG7536	CG7536	9.15089	4.8865	19.4947	8.74424	9.7409	15.9632	14.5572	16.2676	12.616
NM_001298475	2854	FBgn0022355	CG6186	Tsf1	1.51707	2.31746	5.57625	0.331086	3.6364	0.980206	0.841967	1.16174	0.594041
NM_001298478	4005	FBgn0010194	CG6407	Wnt5	0.914756	1.95869	0.582807	0.983062	1.02891	1.39701	0.89999	2.20765	0.51739
NM_001298486	2783	FBgn0030964	CG7103	Pvf1	45.3567	63.5046	30.0412	38.3672	60.1604	27.6434	34.298	20.9342	20.1035
NM_001298488	3401	FBgn0030973	CG7332	CG7332	49.7476	57.7993	51.5981	48.3434	44.6064	36.7579	30.6956	51.6228	54.6133
NM_001298490	4147	FBgn0030974	CG7358	CG7358	2.40936	3.89451	2.71192	1.78487	3.23866	2.31889	1.9315	2.01783	4.22451
NM_001298492	3832	FBgn0030976	CG7378	CG7378	0.391113	0.361256	0.775242	1.35622	6.21321	0.866921	0.348378	0.20601	4.71926
NM_001298497	1787	FBgn0261461	CG42274	RhoGAP18B	6.42998	4.21764	7.71833	7.05032	3.7579	5.7727	1.71822	6.7148	2.21372
NM_001298498	2893	FBgn0030990	CG7556	CG7556	1.2088	3.29641	4.7676	1.9053	3.11258	6.22501	1.47665	3.49281	1.7581
NM_001298506	3414	FBgn0259834	CG8062	out	18.438	12.1196	18.3355	4.01328	5.09634	11.3695	4.96611	5.78083	5.9592
NM_001298513	4677	FBgn0052532	CG32532	CG32532	0.676506	0.92085	1.27036	0.774468	0.358957	1.00936	0.371067	0.810191	0.523605
NM_001298515	5063	FBgn0026430	CG3917	Grip84	1.61166	0.911405	2.34701	3.04833	0.633036	0.932411	0.0263675	1.30974	1.52547
NM_001298516	651	FBgn0261593	CG14206	RpS10b	1.79062	2.12647	5.54118	1.93532	4.45441	8.32592	0.410134	0.727585	5.78731
NM_001298517	1380	FBgn0031037	CG14207	CG14207	11.4638	8.24804	10.7635	3.99422	7.07812	2.78737	6.67493	6.97902	3.00311
NM_001298521	792	FBgn0031049	CG14214	Sec61gamma	19.1338	14.3716	15.5395	13.1239	13.8747	7.28518	15.676	14.3533	9.51399
NM_001298528	3429	FBgn0031057	CG14224	Ubqn	34.6264	23.4602	43.0083	28.1078	24.4355	33.6533	17.2859	30.3893	28.0725
NM_001298542	600	FBgn0267046	CG45490	CG45490,/CG45490,	0.832636	1.02543	7.07316	1.04991	0.76311	2.03985	0.444995	0.526287	1.56981
NM_001298556	1820	FBgn0053499	CG33499	Sdic4,/Sdic4,	0.731988	0.422568	3.14794	1.1249	1.17402	1.63316	1.32032	0.433753	0.828031
NM_001298559	1624	FBgn0031099	CG17065	CG17065	1.2305	0.378854	1.17596	0.678821	0.375916	1.07663	0.328814	0.388882	0.695974
NM_001298563	1903	FBgn0031115	CG11710	CG11710	4.11286	7.3553	2.89914	6.28953	8.02007	5.0533	3.22697	4.89505	4.55352
NM_001298565	5559	FBgn0052506	CG32506	CG32506	5.09258	8.21784	12.4057	6.03429	4.7497	8.17764	6.94029	4.79992	7.65843
NM_001298569	1650	FBgn0026323	CG18492	Tak1	13.7259	32.3477	7.84478	10.4037	24.6045	7.31167	8.65718	24.2092	21.2352
NM_001298574	14924	FBgn0085387	CG34358	shakB	6.86238	3.91648	6.71106	5.61396	4.13155	10.1692	3.58703	13.8589	14.3391
NM_001298576	1236	FBgn0031143	CG1532	CG1532	2.02096	2.98669	4.46364	0.764497	1.23481	6.22423	3.67229	1.66061	0.914451
NM_001298578	951	FBgn0025814	CG1742	Mgstl	4.20258	2.4261	3.12379	3.31202	7.06138	5.33174	4.07093	15.772	4.35783
NM_001298584	7388	FBgn0083956	CG34120	CG34120	38.9721	33.1239	53.6806	23.0005	27.2687	41.5338	21.268	26.2858	36.5382
NM_001298594	2200	FBgn0031183	CG14621	CG14621	3.10346	2.23731	8.00553	2.72022	1.0406	12.8749	1.15294	1.86593	9.41885
NM_001298596	1826	FBgn0031184	CG14615	CG14615	0.364791	0.42118	1.97553	0.431233	0.167165	0.861773	0.14622	0.345862	2.06327
NM_001298597	3366	FBgn0266848	CG14614	wap	4.94733	7.12867	9.51913	6.22273	8.70571	11.8952	6.54405	11.6327	6.26804
NM_001298598	3992	FBgn0031187	CG14619	Usp2	141.206	129.926	119.492	110.067	110.07	124.914	100.09	101.447	153.269
NM_001298605	4107	FBgn0027279	CG14616	l(1)G0196	5.51441	4.23206	8.11166	5.44511	5.27692	8.72731	4.12815	9.95678	12.6135
NM_001298607	5723	FBgn0027279	CG14616	l(1)G0196	0.0872937	0.107506	0.111233	0.0550363	0.0800046	0.336063	0.0466533	0.248292	0.197495
NM_001298612	2611	FBgn0039965	CG13865	CG13865	29.2108	20.7953	31.9389	40.8946	33.4938	22.567	18.3554	26.3043	45.02
NM_001298621	1019	FBgn0013323	CG13687	Ptth	2.61475	18.5665	16.8673	11.2822	19.0216	33.8021	20.5685	3.25378	18.3016
NM_001298639	5872	FBgn0004242	CG3139	Syt1	47.6157	22.7631	38.594	27.4636	19.5196	44.3066	17.6194	33.2604	31.9201
NM_001298660	3934	FBgn0284253	CG33123	LeuRS	1.56622	0.156395	0.485448	0.280225	0.543139	0.933332	0.0678691	0.882942	0.287306
NM_001298662	2303	FBgn0015663	CG2788	Dot	0.216926	0.6011	1.10566	0.0683832	0.265084	0.379601	0.521705	0.342783	0.817963
NM_001298663	2989	FBgn0085369	CG34340	Drgx	11.087	8.38803	6.53125	4.26778	5.87204	10.5878	5.09161	3.48628	7.8149
NM_001298669	900	FBgn0051955	CG31955	CG31955	22.5737	23.414	21.9268	5.42453	23.402	12.0448	13.6465	34.3841	13.605
NM_001298684	867	FBgn0031684	CG8680	ND-13A	82.0151	87.8181	76.116	83.5568	56.3311	44.5681	66.3643	60.4592	69.0933
NM_001298693	4091	FBgn0031696	CG14030	Bub1	3.82634	3.79743	2.54157	0.269471	4.4022	2.90624	0.815806	5.44168	0.82884
NM_001298694	3890	FBgn0016076	CG14029	vri	39.5984	22.8943	9.87333	12.5908	31.466	10.203	31.0581	20.375	31.8159
NM_001298695	4068	FBgn0016076	CG14029	vri	2.98832	0.0378109	3.39053	2.12924	1.65078	7.34965	2.03464	4.9679	4.39917
NM_001298705	1482	FBgn0031730	CG7236	CG7236	4.83176	2.38714	0.715907	3.93185	1.02984	0.235957	1.17104	1.06536	1.14399
NM_001298709	2545	FBgn0031741	CG11034	CG11034	1.30866	1.63183	0.667017	1.17573	0.89954	0.274804	0.577007	0.124075	0.0740185
NM_001298724	1419	FBgn0029161	CG9131	slmo	7.27603	7.26257	8.82276	8.54578	9.46493	8.37872	6.67963	5.00696	3.18608
NM_001298726	2227	FBgn0031769	CG9135	CG9135	22.2086	29.6302	21.7245	16.9013	29.2634	27.95	19.7221	27.0824	21.1469
NM_001298737	4770	FBgn0053531	CG33531	Ddr	5.76038	2.54746	1.2011	1.12255	3.80755	1.90606	1.37137	0.430297	3.08038
NM_001298742	2361	FBgn0031813	CG9527	CG9527	8.18177	8.86015	14.5597	10.1389	16.1607	12.7375	9.72543	8.55968	10.7712
NM_001298747	1363	FBgn0031821	CG9542	KFase	0.733062	2.7084	4.20342	2.54197	1.23173	8.85125	0.685612	2.43258	4.56085
NM_001298754	7965	FBgn0031835	CG11319	CG11319	24.1689	25.3751	40.3876	26.0995	28.1675	44.4958	18.0009	6.38284	38.8343
NM_001298759	2722	FBgn0031855	CG11221	CG11221	9.17674	12.3187	5.7687	22.8535	7.45728	4.7533	17.5088	21.8674	11.6265
NM_001298763	3744	FBgn0051632	CG31632	sens-2	0.667176	3.12231	2.89047	3.40716	2.60892	6.91158	3.60132	4.76526	5.43395
NM_001298769	4718	FBgn0000053	CG31628	ade3	3.7061	2.05391	2.33873	2.36997	2.55556	3.22413	2.74467	1.33858	1.79673
NM_001298772	2561	FBgn0031883	CG11266	Caper	0.780291	0.660665	0.414281	0.245977	0.715136	0.477903	0.938295	1.6029	0.514892
NM_001298774	3145	FBgn0031883	CG11266	Caper	2.70044	2.64102	3.10364	1.50226	1.98967	6.83811	1.23099	1.70688	4.61209
NM_001298782	1949	FBgn0053296	CG33296	CG33296	3.50314	3.07787	3.48396	3.55536	4.07201	4.03694	3.69878	4.21245	2.60964
NM_001298783	2499	FBgn0031937	CG13795	CG13795	0.733013	0.307753	0.679295	1.76455	1.52683	0.559726	1.92315	1.64267	1.35686
NM_001298790	3495	FBgn0025687	CG7144	LKRSDH	2.04883	1.18827	0.910707	0.675908	0.917042	2.80151	1.14591	7.09245	3.07224
NM_001298792	4568	FBgn0031952	CG7134	cdc14	9.62416	11.8526	16.3513	7.23996	8.7203	19.9035	8.32905	9.15933	14.2272
NM_001298793	3305	FBgn0031952	CG7134	cdc14	22.7243	25.2712	15.2806	18.0597	19.3029	19.4154	22.4585	8.79002	12.2545
NM_001298795	3102	FBgn0004177	CG7109	mts	23.084	18.6938	14.0232	6.54924	19.1393	17.6422	12.1793	12.8772	11.9633
NM_001298798	3044	FBgn0040099	CG7106	lectin-28C	10.6131	14.6538	9.41074	10.813	10.128	15.566	20.2177	21.4215	19.865
NM_001298805	727	FBgn0031971	CG7224	Sirup	2.06155	0.211575	1.45939	0.216625	0.209934	0.481002	0.183629	0.434349	1.81381
NM_001298816	1981	FBgn0032021	CG7781	CG7781	0.672498	0.388225	0.42846	0.476991	0.462258	0.264782	0.404337	0.557901	1.04601
NM_001298819	2757	FBgn0260439	CG17291	Pp2A-29B	2.35566	1.84109	0.846624	0.799714	2.04825	2.60015	0.677903	1.14535	1.29821
NM_001298823	2230	FBgn0027932	CG13388	Akap200	6.94486	4.69032	5.2335	4.37855	7.52844	2.97941	1.55649	5.59327	7.51818
NM_001298830	3404	FBgn0003209	CG12437	raw	0.195684	1.85265	5.67266	5.32049	1.83828	5.80417	0.0392181	7.60673	6.14273
NM_001298831	4275	FBgn0003209	CG12437	raw	11.9198	8.70718	4.81471	7.44147	16.2083	3.31284	7.7757	3.80404	5.3759
NM_001298850	1618	FBgn0032117	CG4435	FucTB	0.514608	0.950648	0.524585	0.292002	1.13193	1.29674	0.247525	1.07339	0.465703
NM_001298851	1164	FBgn0032117	CG4435	FucTB	10.7298	6.34288	6.01583	0.811786	8.39159	21.6302	1.83503	6.78205	6.79711
NM_001298858	1989	FBgn0032168	CG13126	CG13126	2.76289	8.58393	4.48073	2.69208	2.91586	10.3729	8.25556	8.09672	3.59896
NM_001298864	1563	FBgn0053301	CG33301	CG33301	0.95889	3.24753	4.75164	10.0759	11.62	3.02034	4.01435	10.8086	4.33882
NM_001298865	1167	FBgn0005593	CG4897	RpL7	0.142697	2.63607	0.363659	5.39799	0.261563	0.898942	1.37274	1.21763	0.807099
NM_001298870	1326	FBgn0032196	CG5708	CG5708	5.4002	10.9039	8.32136	10.4516	11.51	5.14248	4.63117	7.85858	8.80797
NM_001298872	1719	FBgn0005322	CG5395	nmd	20.9249	8.14261	12.0972	11.91	10.2991	6.71304	6.83413	3.49021	7.89014
NM_001298874	1289	FBgn0262782	CG5362	Mdh1	5.29683	3.69919	3.78625	7.81934	2.84168	7.05345	4.55697	2.57223	2.63056
NM_001298883	2184	FBgn0024740	CG17116	Lip2	8.23486	13.8743	10.2017	3.8939	2.51575	1.84131	6.4182	13.2295	3.36387
NM_001298884	2989	FBgn0032297	CG17124	CG17124	15.934	4.2712	13.7014	3.16132	7.04645	10.6463	4.82363	0.158467	9.01235
NM_001298893	1661	FBgn0053129	CG33129	CG33129	2.30592	8.42694	9.70909	3.88738	1.9296	5.57902	2.00931	0.475274	9.52659
NM_001298897	807	FBgn0015756	CG6141	RpL9	1.44447	3.04961	4.99591	5.26906	4.91719	1.94994	2.64681	3.13033	3.96829
NM_001298902	3048	FBgn0032338	CG16854	CG16854	3.442	2.92692	4.38592	3.10013	4.45648	0.917818	1.22636	2.43459	5.74772
NM_001298922	850	FBgn0264750	CG44008	CG44008	21.3547	15.3815	25.4634	20.9364	17.4169	55.1274	6.43934	24.1473	22.162
NM_001298923	834	FBgn0040968	CG14933	CG14933	54.7104	62.3374	48.3417	37.5777	40.26	69.183	49.6218	86.7048	51.9505
NM_001298927	987	FBgn0032390	CG16969	dgt2	2.86825	1.87009	0.429979	1.11693	1.85559	0.708589	0.811541	1.11976	0.381716
NM_001298933	2152	FBgn0032401	CG6792	Plzf	0.851208	1.64393	1.47905	0.731814	1.56026	0.974968	0.558312	1.90755	1.57564
NM_001298940	1896	FBgn0015797	CG6601	Rab6	1.75662	2.43378	1.11917	0.747562	1.85143	1.19883	0.844927	0.749459	0.894195
NM_001298952	1913	FBgn0032447	CG6167	PICK1	1.74101	4.10066	2.88399	5.02178	6.30274	2.10215	5.44322	1.32053	4.13583
[truncated: 5,567 more rows]

## Sheet: SuppTable3
Supplementary Table S3. Merged TPM.
					No LRRK2 control			LRRK2			LRRK2 G2019S
RefSeq	size(bp)	FBgn	CGID	Genename	CT_1	CT_2	CT_3	LRRK2_1	LRRK2_2	LRRK2_3	G2019S_1	G2019S_2	G2019S_3
NM_079902	5173	FBgn0000008	CG6741	a	1.12671	1.81378	3.77381	0.821986	3.80596	2.83915	1.49679	5.52433	5.28024
NM_080045	1794	FBgn0000018	CG6093	abo	51.9817	59.8454	68.8391	51.4421	43.8129	39.0817	18.3802	58.9652	43.5766
NM_057605	7980	FBgn0000024	CG17907	Ace	89.5866	47.4551	101.763	69.6848	47.3358	119.061	48.916	58.4653	116.307
NM_001258755	4343	FBgn0000028	CG9151	acj6	8.3973	4.56876	6.54711	5.3668	4.63875	16.2646	0.0922163	11.4516	3.16636
NM_080178	1944	FBgn0000032	CG7899	Acph-1	0.856621	0.474737	0.982383	0.729104	0.785093	0.359762	0.274688	0.730954	0.484509
NM_001275988	11027	FBgn0000036	CG5610	nAChRalpha1	12.9724	17.3804	39.2176	19.1092	18.7404	50.7234	18.8256	9.73633	44.9631
NM_168086	818	FBgn0000038	CG11348	nAChRbeta1	754.869	236.739	505.065	314.588	295.355	609.604	244.149	874.164	759.956
NM_078497	2653	FBgn0000042	CG4027	Act5C	17.2616	22.3214	14.157	16.087	29.2243	19.2441	12.5296	13.7473	15.4081
NM_078901	1626	FBgn0000043	CG12051	Act42A	275.599	327.873	285.406	202.524	306.37	188.823	135.469	189.541	200.194
NM_079076	1724	FBgn0000044	CG10067	Act57B	2245.32	2684.8	1676.51	2741.49	2309.25	1826.33	2524.86	2054.35	2054.77
NM_079643	1595	FBgn0000047	CG5178	Act88F	0.626435	0.192871	8.64743	12.6384	5.26283	10.4139	0.836981	0.494941	4.84229
NM_164676	4277	FBgn0000052	CG9127	ade2	0.467226	0.287706	0.446517	0.515504	0.856425	0.981123	0.249705	0.369151	0.0440442
NM_001298769	4718	FBgn0000053	CG31628	ade3	3.7061	2.05391	2.33873	2.36997	2.55556	3.22413	2.74467	1.33858	1.79673
NM_001032096	1231	FBgn0000055	CG3481	Adh	71.5621	67.3486	87.567	72.4105	58.8915	50.1381	59.7544	91.7047	95.4892
NM_170262	2636	FBgn0000064	CG6058	Ald	255.603	203.822	219.118	162.923	179.545	233.678	129.7	186.217	200.669
NM_079044	1606	FBgn0000078	CG17876	Amy-d	287.119	422.272	175.728	414.995	2365.74	165.264	475.973	494.008	281.041
NM_057256	1252	FBgn0000083	CG5730	AnxB9	283.043	461.69	303.886	178.996	289.275	197.189	190.545	214.382	152.868
NM_001273477/NM_165005		FBgn0000114	CG31762	bru1	22.9466	12.3998	17.3272	14.7348	9.75373	18.305	16.0659	21.9976	30.7817
NM_079374	863	FBgn0000115	CG6025	Arl1	111.147	173.42	156.134	120.624	152.622	193.889	218.115	171.79	130.314
NM_079264/NM_168311		FBgn0000116	CG32031	Argk	22.7821	27.7979	32.53	26.5217	28.0399	26.2376	17.9581	16.7791	27.9335
NM_057317/NM_057318		FBgn0000117	CG11579	arm	0.853627	2.16664	0.985324	1.13476	1.34424	0.756036	0.983453	2.19977	1.77957
NM_079998	6024	FBgn0000119	CG5912	arr	33.228	35.9259	47.5888	16.7055	22.4221	45.3364	18.7926	16.5906	39.3077
NM_001299096	1356	FBgn0000120	CG5711	Arr1	12.772	5.44477	9.23266	5.92316	3.82681	17.4071	0.787602	12.575	12.7807
NM_079252	1547	FBgn0000121	CG5962	Arr2	16511.2	11139.4	23347.3	26488.6	18115.6	33469.1	36295.8	23515.7	39441.4
NM_170160	1413	FBgn0000139	CG6677	ash2	12.7282	8.70855	7.80901	11.1455	13.0695	12.4977	17.3841	13.9673	8.79893
NM_057429	2575	FBgn0000152	CG9703	Axs	15.1976	21.5042	10.4655	30.5187	21.8116	20.6418	9.48747	27.5917	22.02
NM_001259096	2135	FBgn0000153	CG7811	b	3.04195	1.08067	1.789	1.54905	2.502	1.14652	4.18941	3.032	1.94112
NM_079133	3094	FBgn0000157	CG3629	Dll	33.9621	15.3616	37.3775	12.9288	17.2649	9.60683	18.3809	26.5355	9.68065
NM_001347807	6762	FBgn0000163	CG5055	baz	33.8866	32.2552	15.8785	20.6582	38.3248	19.0824	19.5253	16.1342	26.9389
NM_001272611	1852	FBgn0000173	CG18319	ben	1.70843	3.32213	1.48949	1.44561	2.47228	1.51053	1.58584	0.852516	1.93259
NM_001169192	4388	FBgn0000179	CG3578	bi	13.5863	5.22297	9.33309	3.40957	8.90411	12.2327	4.80692	8.31169	8.19964
NM_057505	1474	FBgn0000181	CG3644	bic	151.388	152.667	170.015	138.896	130.257	191.807	134.585	218.298	153.615
NM_001273601	5361	FBgn0000183	CG6605	BicD	24.5706	19.7684	30.0025	21.3272	13.8928	44.5183	26.6449	15.1966	28.7432
NM_080709	3013	FBgn0000206	CG8285	boss	58.6963	55.2876	90.8501	64.134	56.5304	94.7049	77.2723	143.004	168.87
NM_057553	1450	FBgn0000221	CG4934	brn	27.2186	42.1134	34.9755	20.4189	45.8919	59.0853	24.7663	44.0992	65.6072
NM_001273164	4666	FBgn0000228	CG14025	Bsg25D	0.571032	0.79116	1.50073	0.16876	0.850444	1.01174	0.371942	0.676751	0.484467
NM_164900	1535	FBgn0000229	CG5680	bsk	17.5749	32.1658	13.409	14.1584	12.7268	9.1124	19.3073	22.4229	11.0449
NM_078545	2934	FBgn0000233	CG12653	btd	1.53246	4.24642	2.82058	0.0536764	4.57762	12.4548	3.54904	1.18388	4.94377
NM_001299191	3116	FBgn0000239	CG9242	bur	21.3236	15.8455	12.9387	11.2707	18.0737	11.559	10.0252	26.6015	11.97
NM_170430	7026	FBgn0000247	CG31037	ca	1.30359	1.29164	2.3255	1.14316	1.39024	1.46823	0.741025	0.853924	2.01086
NM_057595	2356	FBgn0000250	CG5848	cact	70.2581	72.5985	74.8446	46.6577	76.894	90.9101	69.5824	96.1657	40.4579
NM_001259347	5672	FBgn0000253	CG8472	Cam	136.463	116.527	202.243	91.7375	151.68	211.65	108.503	123.787	185.388
NM_164566	4305	FBgn0000256	CG3399	capu	8.78088	4.18033	6.90064	5.70683	3.9352	5.52354	7.75253	8.47193	5.0759
NM_206692	2392	FBgn0000259	CG15224	CkIIbeta	285.087	241.654	328.139	221.943	171.955	252.91	211.242	358.742	233.896
NM_080483	1993	FBgn0000261	CG6871	Cat	1989.14	3087.64	1080.35	1241.56	2224.47	735.697	1432.98	830.308	1492.55
NM_057629	4480	FBgn0000273	CG4379	Pka-C1	17.5448	6.04272	14.9199	7.90948	6.98382	13.3865	4.35062	12.8282	18.7116
NM_079849	339	FBgn0000276	CG1365	CecA1	11.2983	78.9492	35.6788	31.1256	25.2119	4.64188	34.6545	23.7528	33.8967
NM_079850	355	FBgn0000277	CG1367	CecA2	21.5782	69.7583	34.6684	69.6489	40.8425	20.6858	16.1702	80.0549	28.1239
NM_079635	4114	FBgn0000283	CG6384	Cp190	0.364304	0.261717	1.03157	0.957015	0.40808	0.467498	0.324498	0.191889	0.274736
NM_078750/NM_175963		FBgn0000286	CG11924	Cf2	6.19997	4.34332	4.52518	4.27737	4.83896	4.08248	5.29594	5.2747	6.46811
NM_001259054	5189	FBgn0000287	CG4881	salr	8.05518	5.09851	8.13774	10.7136	6.97079	9.87269	6.1488	5.26388	7.76887
NM_164616	6101	FBgn0000299	CG4145	Col4a1	2.32008	0.958033	0.243462	1.23903	0.700445	0.372558	0.196933	0.698725	0.77191
NM_057656	4011	FBgn0000303	CG12345	ChAT	48.9493	31.6756	51.5277	25.8747	40.7525	55.8403	17.3072	32.5141	47.2938
NM_078859	6624	FBgn0000307	CG5813	chif	1.45812	0.766287	2.78698	0.427952	1.17508	2.63956	1.10846	0.286025	2.53103
NM_205913	2091	FBgn0000308	CG9553	chic	34.8823	52.375	79.6618	48.805	52.4068	72.9981	56.3107	117.792	68.1076
NM_001299021	7404	FBgn0000317	CG7595	ck	0.832186	0.45704	0.401233	0.489221	0.824538	0.755675	0.28849	1.15152	0.483409
NM_078768/NM_164693		FBgn0000320	CG9554	eya	2.36815	4.67625	5.89511	3.976	4.10382	1.80946	2.29984	2.73892	2.82999
NM_080523	1844	FBgn0000326	CG9858	clt	71.343	46.7116	68.0082	51.4137	86.0775	86.2843	111.273	137.423	100.931
NM_001273566	1132	FBgn0000339	CG5855	cni	40.4549	32.7468	33.3663	39.0934	39.6386	36.2972	71.9382	47.9795	48.9248
NM_057744	4763	FBgn0000352	CG1708	cos	5.8038	7.29837	8.28642	5.81936	5.09488	5.21266	6.83889	5.23745	6.84216
NM_001273743	2244	FBgn0000370	CG8669	crc	28.4224	34.1354	44.4436	27.1601	80.6639	42.6982	24.3914	47.985	41.6377
NM_057770	2332	FBgn0000377	CG3193	crn	78.622	70.5754	76.3428	25.2573	102.948	58.8562	35.2638	69.7353	69.7932
NM_057783	7664	FBgn0000382	CG3954	csw	65.4028	61.9554	24.2263	23.7134	76.3708	29.9316	39.4712	38.2148	34.9766
NM_001273767	2764	FBgn0000384	CG17678	cta	41.5113	43.4621	41.9169	40.1693	33.6829	26.9478	42.5031	65.5193	55.3409
NM_080525	1893	FBgn0000394	CG12410	cv	21.1128	26.164	11.6578	13.8102	29.0248	7.66618	13.1877	23.7705	21.8927
NM_080070	4329	FBgn0000395	CG15671	cv-2	80.667	103.254	84.2603	91.4942	246.861	122.419	90.2017	151.358	102.348
NM_001273585	1557	FBgn0000406	CG13279	Cyt-b5-r	25.3481	21.7336	12.947	25.6914	25.7801	20.2132	24.1789	24.9454	17.1802
NM_079395	8461	FBgn0000414	CG9695	Dab	5.25502	5.30835	2.78379	3.61096	4.50957	2.97572	2.85584	4.42253	3.00566
NM_079858	3440	FBgn0000416	CG12070	Sap-r	3.38863	3.44295	3.20759	5.40215	4.96909	3.35457	2.83296	4.54381	2.24519
NM_078876	2797	FBgn0000422	CG10697	Ddc	221.838	144.961	179.269	163.455	149.512	141.213	183.71	344.279	163.727
NM_078984	467	FBgn0000426	CG16792	SmF	86.6512	145.581	67.7024	125.112	108.502	62.5246	48.311	123.063	48.0018
NM_057853	2739	FBgn0000439	CG2189	Dfd	128.285	135.002	177.642	75.4371	106.039	134.5	97.1873	122.205	145.942
NM_169557	1938	FBgn0000454	CG9285	Dip-B	0.257782	2.14293	0.65695	1.38146	2.28382	0.451095	0.895501	0.488811	0.291605
NM_078638	3247	FBgn0000459	CG9908	disco	2.51304	0.900056	0.980265	0.67903	0.188016	2.15392	1.19232	2.72301	1.45039
NM_057916	5278	FBgn0000463	CG3619	Dl	4.70113	6.35309	3.61833	2.65561	5.84116	1.85511	0.15176	5.08538	0.035691
NM_001273668	8494	FBgn0000464	CG10443	Lar	14.5863	5.90342	6.44528	8.64006	6.64824	8.66605	7.2926	14.6473	10.7562
NM_078904	1674	FBgn0000473	CG9438	Cyp6a2	230.293	221.534	169.097	160.873	192.829	192.078	151.841	156.849	145.165
NM_142415	1228	FBgn0000477	CG7780	DNaseII	188.767	130.141	129.598	45.2709	89.3609	96.1074	56.5303	45.3858	80.3824
NM_001272273	8328	FBgn0000479	CG32498	dnc	130.954	71.348	66.4255	76.0012	66.0666	71.2352	60.5616	81.4455	77.8571
NM_057938	3161	FBgn0000482	CG3093	dor	78.6013	45.9352	40.8144	23.8646	48.476	14.3814	18.2447	18.0313	88.8548
NM_079373	2881	FBgn0000489	CG6117	Pka-C3	131.095	122.315	96.4856	141.415	119.195	112.578	163.108	169.066	116.06
NM_164486	4230	FBgn0000490	CG9885	dpp	8.54288	3.34538	12.6414	8.71202	17.2827	1.48804	1.1046	7.95029	21.7769
NM_057976	2552	FBgn0000492	CG1897	Dr	103.623	55.7518	92.2116	69.6717	67.1609	63.7853	82.9658	82.0364	37.7197
NM_078563	2844	FBgn0000499	CG18361	dsh	122.26	144.134	127.884	117.063	120.155	142.445	145.093	69.1168	119.16
NM_080106	569	FBgn0000500	CG18090	Dsk	279.789	336.014	194.667	94.9347	173.007	67.6024	172.915	202.283	107.597
NM_057990	2002	FBgn0000520	CG2711	dwg	149.891	53.2436	91.5766	100.691	35.5254	55.2829	27.94	94.0849	56.4566
NM_078509	3828	FBgn0000524	CG3929	dx	22.2732	35.8017	30.9312	30.9789	28.4671	30.2369	27.2019	43.8022	22.2923
NM_079707	3142	FBgn0000527	CG3331	e	45.9513	118.078	84.7563	73.2798	69.2677	119.92	78.816	67.1342	88.4928
NM_206006	2012	FBgn0000529	CG10604	bsh	6.53859	11.7731	13.0776	6.96635	4.17207	12.6006	22.294	4.08055	14.8867
NM_001274258/NM_001274259		FBgn0000541	CG32346	E(bx)	1.16657	0.163964	1.2269	0.707834	0.523013	0.247707	0.69046	0.263971	0.193691
NM_139450	2204	FBgn0000543	CG5714	ecd	32.565	127.574	119.095	31.4401	106.365	64.4163	77.5309	87.0379	107.693
NM_001169590	8415	FBgn0000546	CG1765	EcR	7.20332	15.7014	8.77526	10.6114	7.21849	18.9493	4.75931	5.32854	16.2521
NM_001273084	6378	FBgn0000547	CG12676	ed	30.5222	32.1714	26.1168	9.4077	35.0088	26.0156	20.4497	18.4423	29.8013
NM_165394	3008	FBgn0000559	CG2238	EF2	26.9057	18.6644	18.8351	16.4921	15.1709	17.6704	12.4711	17.1113	10.8968
NM_079482	1800	FBgn0000560	CG7383	eg	1.29521	1.79451	0.58943	3.32471	3.3916	3.98256	2.15081	7.36802	3.24427
NM_166623	4428	FBgn0000562	CG4051	egl	5.90442	8.54527	14.8076	12.377	14.4763	15.7549	11.2756	11.4457	11.3588
NM_001274949/NM_206371		FBgn0000565	CG7266	Eip71CD	4.9143	4.24815	11.3519	6.05885	2.13412	3.40524	4.1371	5.90513	3.98347
[truncated: 6,351 more rows]

## Sheet: SuppTable4
Supplementary Table S4. Input file for GSEA, (LRRK2 & G2019S) vs CTRL. (Note: before input to the GSEA program, the first two rows of this page should be deleted and saved as a tab-delimited text file.)
[truncated: 6,449 more rows]

[truncated: 5 more sheets: SuppTable5, SuppTable6, SuppTable7, SuppTable8, SuppTable9]
